# Supplementary material for: Comprehensive Genetic and Molecular Characterization Confirms Hepatic Stellate Cell Origin of the Immortal Col-GFP HSC Line
Source: Int J Mol Sci. 2025 Aug 11;26(16):7764. doi: 10.3390/ijms26167764 (PMC12386721; doi:10.3390/ijms26167764)
Supplement: Supplementary file 1 [file ijms-26-07764-s001.zip]

Archive with 2 entries (2 files):
- ijms-3744801-supplementary/Table 1-4 and 6-11.pdf
- ijms-3744801-supplementary/Table 5.xlsx
