# Supplementary material for: Comprehensive Genetic and Molecular Characterization Confirms Hepatic Stellate Cell Origin of the Immortal Col-GFP HSC Line
Source: Int J Mol Sci. 2025 Aug 11;26(16):7764. doi: 10.3390/ijms26167764 (PMC12386721; doi:10.3390/ijms26167764)
Supplement: Supplementary file 1 [file ijms-26-07764-s001.zip › ijms-3744801-supplementary/Table 5.xlsx]

## Sheet: Sheet 1
Table S5. Gene expression in Col-GFP HSCs as assessed by Next Generation Sequencing Table S1. Gene expression in Rat-1 cells as assessed by NGS Table S1.
Transcript_Id	Transcript_length	Effective_length	Estimated_counts	TPM	Gene_Id	Gene_name	Gene_description
ENSMUST00000082407.1	204	53.435	1457	12037.6	ENSMUSG00000064356	mt-Atp8	mitochondrially encoded ATP synthase 8 [Source:MGI Symbol;Acc:MGI:99926]
ENSMUST00000240377.1	1849	1657.38	32767	8728.01	ENSMUSG00000119584	Rn18s-rs5	18s RNA, related sequence 5 [Source:MGI Symbol;Acc:MGI:107222]
ENSMUST00000042235.15	1794	1602.38	30205.9	8321.99	ENSMUSG00000037742	Eef1a1	eukaryotic translation elongation factor 1 alpha 1 [Source:MGI Symbol;Acc:MGI:1096881]
ENSMUST00000188231.2	681	489.497	8734.37	7877.38	ENSMUSG00000102070	Gm28661	predicted gene 28661 [Source:MGI Symbol;Acc:MGI:5579367]
ENSMUST00000082392.1	957	765.385	12392	7147.63	ENSMUSG00000064341	mt-Nd1	mitochondrially encoded NADH dehydrogenase 1 [Source:MGI Symbol;Acc:MGI:101787]
ENSMUST00000094434.13	968	776.385	12269.6	6976.79	ENSMUSG00000050708	Ftl1	ferritin light polypeptide 1 [Source:MGI Symbol;Acc:MGI:95589]
ENSMUST00000189941.2	678	486.503	7635.08	6928.33	ENSMUSG00000100862	Gm10925	predicted gene 10925 [Source:MGI Symbol;Acc:MGI:3809095]
ENSMUST00000170715.8	998	806.382	12512.1	6850.02	ENSMUSG00000044533	Rps2	ribosomal protein S2 [Source:MGI Symbol;Acc:MGI:105110]
ENSMUST00000102483.5	560	369.085	4937.53	5905.87	ENSMUSG00000058546	Rpl23a	ribosomal protein L23A [Source:MGI Symbol;Acc:MGI:3040672]
ENSMUST00000082408.1	681	489.497	6505.92	5867.58	ENSMUSG00000064357	mt-Atp6	mitochondrially encoded ATP synthase 6 [Source:MGI Symbol;Acc:MGI:99927]
ENSMUST00000173844.8	382	196.748	2246.28	5040.28	ENSMUSG00000067288	Rps28	ribosomal protein S28 [Source:MGI Symbol;Acc:MGI:1859516]
ENSMUST00000118875.8	1420	1228.38	13514	4856.81	ENSMUSG00000057666	Gapdh	glyceraldehyde-3-phosphate dehydrogenase [Source:MGI Symbol;Acc:MGI:95640]
ENSMUST00000190277.2	783	591.408	6358.43	4746.39	ENSMUSG00000101111	Gm28437	predicted gene 28437 [Source:MGI Symbol;Acc:MGI:5579143]
ENSMUST00000024739.14	2520	2328.38	24776	4697.63	ENSMUSG00000023944	Hsp90ab1	heat shock protein 90 alpha (cytosolic), class B member 1 [Source:MGI Symbol;Acc:MGI:96247]
ENSMUST00000008036.9	499	308.884	3235	4623.59	ENSMUSG00000007892	Rplp1	ribosomal protein, large, P1 [Source:MGI Symbol;Acc:MGI:1927099]
ENSMUST00000082402.1	1545	1353.38	14010.3	4570.12	ENSMUSG00000064351	mt-Co1	mitochondrially encoded cytochrome c oxidase I [Source:MGI Symbol;Acc:MGI:102504]
ENSMUST00000033683.8	975	783.385	7549.9	4254.68	ENSMUSG00000031320	Rps4x	ribosomal protein S4, X-linked [Source:MGI Symbol;Acc:MGI:98158]
ENSMUST00000038169.8	544	353.227	3074.78	3842.91	ENSMUSG00000033307	Mif	macrophage migration inhibitory factor (glycosylation-inhibiting factor) [Source:MGI Symbol;Acc:MGI:96982]
ENSMUST00000102814.5	878	686.396	5819.5	3742.93	ENSMUSG00000028495	Rps6	ribosomal protein S6 [Source:MGI Symbol;Acc:MGI:98159]
ENSMUST00000080926.13	2027	1835.38	15425.6	3710.37	ENSMUSG00000063524	Eno1	enolase 1, alpha non-neuron [Source:MGI Symbol;Acc:MGI:95393]
ENSMUST00000082390.1	1582	1390.38	11673	3706.38	ENSMUSG00000064339	mt-Rnr2	mitochondrially encoded 16S rRNA [Source:MGI Symbol;Acc:MGI:102492]
ENSMUST00000045897.15	1216	1024.38	8381.45	3612.09	ENSMUSG00000026238	Ptma	prothymosin alpha [Source:MGI Symbol;Acc:MGI:97803]
ENSMUST00000082421.1	1144	952.38	7758	3596.17	ENSMUSG00000064370	mt-Cytb	mitochondrially encoded cytochrome b [Source:MGI Symbol;Acc:MGI:102501]
ENSMUST00000068408.14	500	309.868	2520.52	3590.98	ENSMUSG00000063457	Rps15	ribosomal protein S15 [Source:MGI Symbol;Acc:MGI:98117]
ENSMUST00000026420.7	681	489.497	3969.3	3579.84	ENSMUSG00000025362	Rps26	ribosomal protein S26 [Source:MGI Symbol;Acc:MGI:1351628]
ENSMUST00000082396.1	1038	846.38	6662.99	3475.4	ENSMUSG00000064345	mt-Nd2	mitochondrially encoded NADH dehydrogenase 2 [Source:MGI Symbol;Acc:MGI:102500]
ENSMUST00000086519.12	1358	1166.38	9064.35	3430.82	ENSMUSG00000067274	Rplp0	ribosomal protein, large, P0 [Source:MGI Symbol;Acc:MGI:1927636]
ENSMUST00000132846.2	1170	978.38	7506.54	3387.14	ENSMUSG00000071866	Ppia	peptidylprolyl isomerase A [Source:MGI Symbol;Acc:MGI:97749]
ENSMUST00000008812.9	560	369.085	2818.74	3371.54	ENSMUSG00000008668	Rps18	ribosomal protein S18 [Source:MGI Symbol;Acc:MGI:98146]
ENSMUST00000037023.9	390	204.196	1552	3355.4	ENSMUSG00000034892	Rps29	ribosomal protein S29 [Source:MGI Symbol;Acc:MGI:107681]
ENSMUST00000025563.8	929	737.386	5447.57	3261.44	ENSMUSG00000024661	Fth1	ferritin heavy polypeptide 1 [Source:MGI Symbol;Acc:MGI:95588]
ENSMUST00000082405.1	684	492.491	3629.51	3253.5	ENSMUSG00000064354	mt-Co2	mitochondrially encoded cytochrome c oxidase II [Source:MGI Symbol;Acc:MGI:102503]
ENSMUST00000008826.14	799	607.404	4167.86	3029.25	ENSMUSG00000008682	Rpl10	ribosomal protein L10 [Source:MGI Symbol;Acc:MGI:105943]
ENSMUST00000047864.11	3089	2897.38	19796	3016.29	ENSMUSG00000034994	Eef2	eukaryotic translation elongation factor 2 [Source:MGI Symbol;Acc:MGI:95288]
ENSMUST00000102696.5	860	668.396	4326.38	2857.53	ENSMUSG00000047675	Rps8	ribosomal protein S8 [Source:MGI Symbol;Acc:MGI:98166]
ENSMUST00000218107.2	584	392.882	2532.97	2846.23	ENSMUSG00000061983	Rps12	ribosomal protein S12 [Source:MGI Symbol;Acc:MGI:98105]
ENSMUST00000117757.9	1273	1081.38	6940.64	2833.49	ENSMUSG00000057666	Gapdh	glyceraldehyde-3-phosphate dehydrogenase [Source:MGI Symbol;Acc:MGI:95640]
ENSMUST00000029722.7	977	785.385	5015.02	2818.97	ENSMUSG00000028081	Rps3a1	ribosomal protein S3A1 [Source:MGI Symbol;Acc:MGI:1202063]
ENSMUST00000000756.6	780	588.408	3677.57	2759.19	ENSMUSG00000000740	Rpl13	ribosomal protein L13 [Source:MGI Symbol;Acc:MGI:105922]
ENSMUST00000077577.8	1743	1551.38	9539.74	2714.68	ENSMUSG00000023004	Tuba1b	tubulin, alpha 1B [Source:MGI Symbol;Acc:MGI:107804]
ENSMUST00000004072.10	851	659.398	4040.2	2704.93	ENSMUSG00000003970	Rpl8	ribosomal protein L8 [Source:MGI Symbol;Acc:MGI:1350927]
ENSMUST00000073471.13	526	335.449	2034.71	2677.79	ENSMUSG00000060938	Rpl26	ribosomal protein L26 [Source:MGI Symbol;Acc:MGI:106022]
ENSMUST00000017548.7	751	559.419	3360.41	2651.89	ENSMUSG00000017404	Rpl19	ribosomal protein L19 [Source:MGI Symbol;Acc:MGI:98020]
ENSMUST00000048209.16	1588	1396.38	8372.3	2646.93	ENSMUSG00000063229	Ldha	lactate dehydrogenase A [Source:MGI Symbol;Acc:MGI:96759]
ENSMUST00000081840.6	517	326.604	1930.82	2609.89	ENSMUSG00000057841	Rpl32	ribosomal protein L32 [Source:MGI Symbol;Acc:MGI:98038]
ENSMUST00000031617.13	1270	1078.38	6346.96	2598.33	ENSMUSG00000029614	Rpl6	ribosomal protein L6 [Source:MGI Symbol;Acc:MGI:108057]
ENSMUST00000100497.11	1920	1728.38	10068	2571.6	ENSMUSG00000029580	Actb	actin, beta [Source:MGI Symbol;Acc:MGI:87904]
ENSMUST00000102898.5	914	722.388	4153.17	2538.11	ENSMUSG00000062647	Rpl7a	ribosomal protein L7A [Source:MGI Symbol;Acc:MGI:1353472]
ENSMUST00000212709.2	700	508.471	2905.44	2522.59	ENSMUSG00000045128	Rpl18a	ribosomal protein L18A [Source:MGI Symbol;Acc:MGI:1924058]
ENSMUST00000034966.9	1538	1346.38	7626.99	2500.84	ENSMUSG00000032399	Rpl4	ribosomal protein L4 [Source:MGI Symbol;Acc:MGI:1915141]
ENSMUST00000080813.5	494	303.992	1693	2458.64	ENSMUSG00000061787	Rps17	ribosomal protein S17 [Source:MGI Symbol;Acc:MGI:1309526]
ENSMUST00000034834.16	2432	2240.38	12311.8	2426.06	ENSMUSG00000032294	Pkm	pyruvate kinase, muscle [Source:MGI Symbol;Acc:MGI:97591]
ENSMUST00000075641.10	1633	1441.38	7603.39	2328.78	ENSMUSG00000057113	Npm1	nucleophosmin 1 [Source:MGI Symbol;Acc:MGI:106184]
ENSMUST00000082409.1	784	592.408	3108.57	2316.54	ENSMUSG00000064358	mt-Co3	mitochondrially encoded cytochrome c oxidase III [Source:MGI Symbol;Acc:MGI:102502]
ENSMUST00000079644.13	1628	1436.38	7470.72	2296.12	ENSMUSG00000028639	Ybx1	Y box protein 1 [Source:MGI Symbol;Acc:MGI:99146]
ENSMUST00000081593.13	1825	1633.38	8461.77	2287.04	ENSMUSG00000062070	Pgk1	phosphoglycerate kinase 1 [Source:MGI Symbol;Acc:MGI:97555]
ENSMUST00000080492.7	383	197.672	1021.93	2282.32	ENSMUSG00000057863	Rpl36	ribosomal protein L36 [Source:MGI Symbol;Acc:MGI:1860603]
ENSMUST00000071555.13	1952	1760.38	9099.19	2281.9	ENSMUSG00000062825	Actg1	actin, gamma, cytoplasmic 1 [Source:MGI Symbol;Acc:MGI:87906]
ENSMUST00000004554.14	761	569.413	2886.61	2238	ENSMUSG00000012848	Rps5	ribosomal protein S5 [Source:MGI Symbol;Acc:MGI:1097682]
ENSMUST00000103146.5	1059	867.38	4338.91	2208.37	ENSMUSG00000071415	Rpl23	ribosomal protein L23 [Source:MGI Symbol;Acc:MGI:1929455]
ENSMUST00000023269.5	677	485.504	2422.45	2202.74	ENSMUSG00000098274	Rpl24	ribosomal protein L24 [Source:MGI Symbol;Acc:MGI:1915443]
ENSMUST00000188299.2	345	163.134	813.385	2201.17	ENSMUSG00000101939	Gm28438	predicted gene 28438 [Source:MGI Symbol;Acc:MGI:5579144]
ENSMUST00000032934.12	1511	1319.38	6525.44	2183.44	ENSMUSG00000030695	Aldoa	aldolase A, fructose-bisphosphate [Source:MGI Symbol;Acc:MGI:87994]
ENSMUST00000015800.16	2394	2202.38	10684.4	2141.69	ENSMUSG00000015656	Hspa8	heat shock protein 8 [Source:MGI Symbol;Acc:MGI:105384]
ENSMUST00000026459.6	1916	1724.38	8266	2116.23	ENSMUSG00000025393	Atp5f1b	ATP synthase F1 subunit beta [Source:MGI Symbol;Acc:MGI:107801]
ENSMUST00000018437.3	861	669.396	3198.46	2109.4	ENSMUSG00000018293	Pfn1	profilin 1 [Source:MGI Symbol;Acc:MGI:97549]
ENSMUST00000059080.7	394	207.926	955	2027.66	ENSMUSG00000039001	Rps21	ribosomal protein S21 [Source:MGI Symbol;Acc:MGI:1913731]
ENSMUST00000212494.2	473	283.503	1275.05	1985.49	ENSMUSG00000045128	Rpl18a	ribosomal protein L18A [Source:MGI Symbol;Acc:MGI:1924058]
ENSMUST00000176683.8	437	248.697	1114.33	1978.08	ENSMUSG00000093674	Rpl41	ribosomal protein L41 [Source:MGI Symbol;Acc:MGI:1915195]
ENSMUST00000113211.8	483	293.221	1288.65	1940.17	ENSMUSG00000079435	Rpl36a	ribosomal protein L36A [Source:MGI Symbol;Acc:MGI:1201789]
ENSMUST00000029515.5	511	320.702	1389.87	1913.26	ENSMUSG00000027907	S100a11	S100 calcium binding protein A11 [Source:MGI Symbol;Acc:MGI:1338798]
ENSMUST00000089377.6	800	608.404	2629	1907.65	ENSMUSG00000068220	Lgals1	lectin, galactose binding, soluble 1 [Source:MGI Symbol;Acc:MGI:96777]
ENSMUST00000072503.13	679	487.501	2101	1902.61	ENSMUSG00000059070	Rpl18	ribosomal protein L18 [Source:MGI Symbol;Acc:MGI:98003]
ENSMUST00000075453.9	899	707.392	3030.34	1891.18	ENSMUSG00000041453	Rpl21	ribosomal protein L21 [Source:MGI Symbol;Acc:MGI:1278340]
ENSMUST00000114050.8	570	378.987	1603.19	1867.5	ENSMUSG00000079523	Tmsb10	thymosin beta 10 [Source:MGI Symbol;Acc:MGI:109146]
ENSMUST00000165126.9	387	201.403	850.725	1864.77	ENSMUSG00000090137	Uba52	ubiquitin A-52 residue ribosomal protein fusion product 1 [Source:MGI Symbol;Acc:MGI:98887]
ENSMUST00000106004.8	421	233.412	971.673	1837.79	ENSMUSG00000025508	Rplp2	ribosomal protein, large P2 [Source:MGI Symbol;Acc:MGI:1914436]
ENSMUST00000028062.8	2193	2001.38	8255.81	1821.09	ENSMUSG00000026728	Vim	vimentin [Source:MGI Symbol;Acc:MGI:98932]
ENSMUST00000163666.3	1774	1582.38	6518.79	1818.68	ENSMUSG00000059796	Eif4a1	eukaryotic translation initiation factor 4A1 [Source:MGI Symbol;Acc:MGI:95303]
ENSMUST00000006496.15	751	559.419	2299.11	1814.36	ENSMUSG00000006333	Rps9	ribosomal protein S9 [Source:MGI Symbol;Acc:MGI:1924096]
ENSMUST00000081650.15	1351	1159.38	4720.82	1797.6	ENSMUSG00000060036	Rpl3	ribosomal protein L3 [Source:MGI Symbol;Acc:MGI:1351605]
ENSMUST00000087351.9	1737	1545.38	6244.05	1783.74	ENSMUSG00000046434	Hnrnpa1	heterogeneous nuclear ribonucleoprotein A1 [Source:MGI Symbol;Acc:MGI:104820]
ENSMUST00000115231.4	612	420.716	1698	1781.76	ENSMUSG00000079641	Rpl39	ribosomal protein L39 [Source:MGI Symbol;Acc:MGI:1914498]
ENSMUST00000108613.10	1343	1151.38	4641.79	1779.79	ENSMUSG00000078812	Eif5a	eukaryotic translation initiation factor 5A [Source:MGI Symbol;Acc:MGI:106248]
ENSMUST00000001566.10	2649	2457.38	9787	1758.24	ENSMUSG00000001525	Tubb5	tubulin, beta 5 class I [Source:MGI Symbol;Acc:MGI:107812]
ENSMUST00000034215.8	549	358.175	1424.39	1755.64	ENSMUSG00000031765	Mt1	metallothionein 1 [Source:MGI Symbol;Acc:MGI:97171]
ENSMUST00000178774.3	498	307.903	1188.45	1703.99	ENSMUSG00000052146	Rps10	ribosomal protein S10 [Source:MGI Symbol;Acc:MGI:1914347]
ENSMUST00000020640.8	1447	1255.38	4752	1671.1	ENSMUSG00000020372	Rack1	receptor for activated C kinase 1 [Source:MGI Symbol;Acc:MGI:101849]
ENSMUST00000170953.3	589	397.84	1491.83	1655.43	ENSMUSG00000090862	Rps13	ribosomal protein S13 [Source:MGI Symbol;Acc:MGI:1915302]
ENSMUST00000052248.8	1864	1672.38	6243.86	1648.23	ENSMUSG00000071644	Eef1g	eukaryotic translation elongation factor 1 gamma [Source:MGI Symbol;Acc:MGI:1914410]
ENSMUST00000003521.10	661	469.536	1746.46	1642.07	ENSMUSG00000003429	Rps11	ribosomal protein S11 [Source:MGI Symbol;Acc:MGI:1351329]
ENSMUST00000106602.10	371	186.615	693.716	1641.11	ENSMUSG00000057322	Rpl38	ribosomal protein L38 [Source:MGI Symbol;Acc:MGI:1914921]
ENSMUST00000216867.2	577	385.931	1389.75	1589.75	ENSMUSG00000009927	Rps25	ribosomal protein S25 [Source:MGI Symbol;Acc:MGI:1922867]
ENSMUST00000073868.9	885	693.392	2474.36	1575.38	ENSMUSG00000061315	Naca	nascent polypeptide-associated complex alpha polypeptide [Source:MGI Symbol;Acc:MGI:106095]
ENSMUST00000087342.13	392	206.06	722.389	1547.67	ENSMUSG00000067288	Rps28	ribosomal protein S28 [Source:MGI Symbol;Acc:MGI:1859516]
ENSMUST00000082414.1	1378	1186.38	4155.4	1546.28	ENSMUSG00000064363	mt-Nd4	mitochondrially encoded NADH dehydrogenase 4 [Source:MGI Symbol;Acc:MGI:102498]
ENSMUST00000150576.8	733	541.436	1877.6	1530.93	ENSMUSG00000048758	Rpl29	ribosomal protein L29 [Source:MGI Symbol;Acc:MGI:99687]
ENSMUST00000059980.11	558	367.098	1272.77	1530.62	ENSMUSG00000046330	Rpl37a	ribosomal protein L37a [Source:MGI Symbol;Acc:MGI:98068]
ENSMUST00000109354.10	1157	965.38	3320.73	1518.57	ENSMUSG00000057113	Npm1	nucleophosmin 1 [Source:MGI Symbol;Acc:MGI:106184]
ENSMUST00000001809.15	2817	2625.38	8732.65	1468.43	ENSMUSG00000022283	Pabpc1	poly(A) binding protein, cytoplasmic 1 [Source:MGI Symbol;Acc:MGI:1349722]
ENSMUST00000102536.11	833	641.4	2109.31	1451.82	ENSMUSG00000059291	Rpl11	ribosomal protein L11 [Source:MGI Symbol;Acc:MGI:1914275]
ENSMUST00000239432.2	1601	1409.38	4627.81	1449.6	ENSMUSG00000023456	Tpi1	triosephosphate isomerase 1 [Source:MGI Symbol;Acc:MGI:98797]
ENSMUST00000025052.14	522	331.516	1080.61	1439.01	ENSMUSG00000052146	Rps10	ribosomal protein S10 [Source:MGI Symbol;Acc:MGI:1914347]
ENSMUST00000077856.13	614	422.709	1305.95	1363.91	ENSMUSG00000063316	Rpl27	ribosomal protein L27 [Source:MGI Symbol;Acc:MGI:98036]
ENSMUST00000049385.14	1322	1130.38	3475.84	1357.49	ENSMUSG00000035530	Eif1	eukaryotic translation initiation factor 1 [Source:MGI Symbol;Acc:MGI:105125]
ENSMUST00000082418.1	1824	1632.38	4993	1350.33	ENSMUSG00000064367	mt-Nd5	mitochondrially encoded NADH dehydrogenase 5 [Source:MGI Symbol;Acc:MGI:102496]
ENSMUST00000033824.8	2229	2037.38	6198	1343.01	ENSMUSG00000031447	Lamp1	lysosomal-associated membrane protein 1 [Source:MGI Symbol;Acc:MGI:96745]
ENSMUST00000011896.8	1775	1583.38	4770.05	1329.96	ENSMUSG00000011752	Pgam1	phosphoglycerate mutase 1 [Source:MGI Symbol;Acc:MGI:97552]
ENSMUST00000034214.8	511	320.702	950	1307.74	ENSMUSG00000031762	Mt2	metallothionein 2 [Source:MGI Symbol;Acc:MGI:97172]
ENSMUST00000110894.9	1169	977.38	2889.58	1305.18	ENSMUSG00000060126	Tpt1	tumor protein, translationally-controlled 1 [Source:MGI Symbol;Acc:MGI:104890]
ENSMUST00000082388.1	955	763.385	2231	1290.2	ENSMUSG00000064337	mt-Rnr1	mitochondrially encoded 12S rRNA [Source:MGI Symbol;Acc:MGI:102493]
ENSMUST00000103191.11	474	284.473	821.389	1274.7	ENSMUSG00000028936	Rpl22	ribosomal protein L22 [Source:MGI Symbol;Acc:MGI:99262]
ENSMUST00000058437.14	1163	971.38	2797.97	1271.61	ENSMUSG00000043716	Rpl7	ribosomal protein L7 [Source:MGI Symbol;Acc:MGI:98073]
ENSMUST00000027123.15	2423	2231.38	6416.49	1269.48	ENSMUSG00000025980	Hspd1	heat shock protein 1 (chaperonin) [Source:MGI Symbol;Acc:MGI:96242]
ENSMUST00000021698.13	2852	2660.38	7317.2	1214.23	ENSMUSG00000021270	Hsp90aa1	heat shock protein 90, alpha (cytosolic), class A member 1 [Source:MGI Symbol;Acc:MGI:96250]
ENSMUST00000082134.6	1109	917.38	2492.36	1199.4	ENSMUSG00000037563	Rps16	ribosomal protein S16 [Source:MGI Symbol;Acc:MGI:98118]
ENSMUST00000024932.12	1183	991.38	2684.57	1195.46	ENSMUSG00000024121	Atp6v0c	ATPase, H+ transporting, lysosomal V0 subunit C [Source:MGI Symbol;Acc:MGI:88116]
ENSMUST00000165532.3	1009	817.38	2206.92	1191.96	ENSMUSG00000025794	Rpl14	ribosomal protein L14 [Source:MGI Symbol;Acc:MGI:1914365]
ENSMUST00000001051.9	731	539.438	1436.64	1175.73	ENSMUSG00000001025	S100a6	S100 calcium binding protein A6 (calcyclin) [Source:MGI Symbol;Acc:MGI:1339467]
ENSMUST00000184437.3	123	14.198	37	1150.44	ENSMUSG00000098973	Mir6236	microRNA 6236 [Source:MGI Symbol;Acc:MGI:5530929]
ENSMUST00000170122.4	345	163.134	419.828	1136.13	ENSMUSG00000090733	Rps27	ribosomal protein S27 [Source:MGI Symbol;Acc:MGI:1888676]
ENSMUST00000016463.4	1240	1048.38	2619.99	1103.27	ENSMUSG00000016319	Slc25a5	solute carrier family 25 (mitochondrial carrier, adenine nucleotide translocator), member 5 [Source:MGI Symbol;Acc:MGI:1353496]
ENSMUST00000019649.4	1499	1307.38	3260.43	1100.96	ENSMUSG00000019505	Ubb	ubiquitin B [Source:MGI Symbol;Acc:MGI:98888]
ENSMUST00000152704.8	888	696.392	1729.19	1096.2	ENSMUSG00000021660	Btf3	basic transcription factor 3 [Source:MGI Symbol;Acc:MGI:1202875]
ENSMUST00000025511.11	597	405.79	994.063	1081.47	ENSMUSG00000024608	Rps14	ribosomal protein S14 [Source:MGI Symbol;Acc:MGI:98107]
ENSMUST00000082223.13	2045	1853.38	4536.41	1080.56	ENSMUSG00000058558	Rpl5	ribosomal protein L5 [Source:MGI Symbol;Acc:MGI:102854]
ENSMUST00000078432.5	772	580.41	1417.77	1078.38	ENSMUSG00000030432	Rpl28	ribosomal protein L28 [Source:MGI Symbol;Acc:MGI:101839]
ENSMUST00000034756.15	1447	1255.38	3060	1076.09	ENSMUSG00000032231	Anxa2	annexin A2 [Source:MGI Symbol;Acc:MGI:88246]
ENSMUST00000106197.10	1867	1675.38	4065.8	1071.36	ENSMUSG00000025132	Arhgdia	Rho GDP dissociation inhibitor (GDI) alpha [Source:MGI Symbol;Acc:MGI:2178103]
ENSMUST00000035105.7	1938	1746.38	4203.36	1062.57	ENSMUSG00000032518	Rpsa	ribosomal protein SA [Source:MGI Symbol;Acc:MGI:105381]
ENSMUST00000084013.1	297	121.641	292.216	1060.54	ENSMUSG00000065947	mt-Nd4l	mitochondrially encoded NADH dehydrogenase 4L [Source:MGI Symbol;Acc:MGI:102497]
ENSMUST00000030051.6	1051	859.38	2034	1044.88	ENSMUSG00000028367	Txn1	thioredoxin 1 [Source:MGI Symbol;Acc:MGI:98874]
ENSMUST00000009039.6	570	378.987	891.055	1037.96	ENSMUSG00000058600	Rpl30	ribosomal protein L30 [Source:MGI Symbol;Acc:MGI:98037]
ENSMUST00000005256.14	2889	2697.38	6340	1037.64	ENSMUSG00000005125	Ndrg1	N-myc downstream regulated gene 1 [Source:MGI Symbol;Acc:MGI:1341799]
ENSMUST00000178079.8	487	297.131	694.802	1032.32	ENSMUSG00000073702	Rpl31	ribosomal protein L31 [Source:MGI Symbol;Acc:MGI:2149632]
ENSMUST00000003912.7	2184	1992.38	4638	1027.68	ENSMUSG00000003814	Calr	calreticulin [Source:MGI Symbol;Acc:MGI:88252]
ENSMUST00000016703.8	1993	1801.38	4188	1026.37	ENSMUSG00000016559	H3f3b	H3.3 histone B [Source:MGI Symbol;Acc:MGI:1101768]
ENSMUST00000067664.10	2100	1908.38	4428	1024.34	ENSMUSG00000020849	Ywhae	tyrosine 3-monooxygenase/tryptophan 5-monooxygenase activation protein, epsilon polypeptide [Source:MGI Symbol;Acc:MGI:894689]
ENSMUST00000109087.8	1716	1524.38	3521.55	1019.86	ENSMUSG00000027523	Gnas	GNAS (guanine nucleotide binding protein, alpha stimulating) complex locus [Source:MGI Symbol;Acc:MGI:95777]
ENSMUST00000102926.5	1716	1524.38	3506	1015.36	ENSMUSG00000028333	Anp32b	acidic (leucine-rich) nuclear phosphoprotein 32 family, member B [Source:MGI Symbol;Acc:MGI:1914878]
ENSMUST00000179781.8	1261	1069.38	2411.76	995.639	ENSMUSG00000023175	Bsg	basigin [Source:MGI Symbol;Acc:MGI:88208]
ENSMUST00000080861.6	946	754.386	1683.61	985.253	ENSMUSG00000062997	Rpl35	ribosomal protein L35 [Source:MGI Symbol;Acc:MGI:1913739]
ENSMUST00000126610.2	1242	1050.38	2331.41	979.879	ENSMUSG00000038900	Rpl12	ribosomal protein L12 [Source:MGI Symbol;Acc:MGI:98002]
ENSMUST00000233427.2	729	537.438	1189.67	977.235	ENSMUSG00000037805	Rpl10a	ribosomal protein L10A [Source:MGI Symbol;Acc:MGI:1343877]
ENSMUST00000039758.6	550	359.166	795	977.175	ENSMUSG00000035885	Cox8a	cytochrome c oxidase subunit 8A [Source:MGI Symbol;Acc:MGI:105959]
ENSMUST00000057885.13	738	546.429	1201.61	970.801	ENSMUSG00000047215	Rpl9	ribosomal protein L9 [Source:MGI Symbol;Acc:MGI:1298373]
ENSMUST00000109103.4	1437	1245.38	2712.11	961.405	ENSMUSG00000020358	Hnrnpab	heterogeneous nuclear ribonucleoprotein A/B [Source:MGI Symbol;Acc:MGI:1330294]
ENSMUST00000209469.2	2354	2162.38	4669.58	953.338	ENSMUSG00000056201	Cfl1	cofilin 1, non-muscle [Source:MGI Symbol;Acc:MGI:101757]
ENSMUST00000081940.11	541	350.259	748.458	943.363	ENSMUSG00000090137	Uba52	ubiquitin A-52 residue ribosomal protein fusion product 1 [Source:MGI Symbol;Acc:MGI:98887]
ENSMUST00000023707.11	641	449.591	959.998	942.657	ENSMUSG00000022982	Sod1	superoxide dismutase 1, soluble [Source:MGI Symbol;Acc:MGI:98351]
ENSMUST00000025217.11	3049	2857.38	6100	942.459	ENSMUSG00000024359	Hspa9	heat shock protein 9 [Source:MGI Symbol;Acc:MGI:96245]
ENSMUST00000106588.8	640	448.595	957.395	942.188	ENSMUSG00000008683	Rps15a	ribosomal protein S15A [Source:MGI Symbol;Acc:MGI:2389091]
ENSMUST00000102844.4	637	445.604	946.335	937.553	ENSMUSG00000020460	Rps27a	ribosomal protein S27A [Source:MGI Symbol;Acc:MGI:1925544]
ENSMUST00000143107.2	1158	966.38	2013.57	919.854	ENSMUSG00000046364	Rpl27a	ribosomal protein L27A [Source:MGI Symbol;Acc:MGI:1347076]
ENSMUST00000045356.9	835	643.4	1339.22	918.91	ENSMUSG00000041841	Rpl37	ribosomal protein L37 [Source:MGI Symbol;Acc:MGI:1914531]
ENSMUST00000232766.2	883	691.393	1428.18	911.922	ENSMUSG00000024048	Myl12a	myosin, light chain 12A, regulatory, non-sarcomeric [Source:MGI Symbol;Acc:MGI:1914518]
ENSMUST00000169613.4	821	629.404	1290.9	905.452	ENSMUSG00000060803	Gstp1	glutathione S-transferase, pi 1 [Source:MGI Symbol;Acc:MGI:95865]
ENSMUST00000026495.15	2471	2279.38	4665	903.515	ENSMUSG00000025428	Atp5f1a	ATP synthase F1 subunit alpha [Source:MGI Symbol;Acc:MGI:88115]
ENSMUST00000220070.2	494	303.992	622.105	903.446	ENSMUSG00000061983	Rps12	ribosomal protein S12 [Source:MGI Symbol;Acc:MGI:98105]
ENSMUST00000203220.3	1638	1446.38	2931.84	894.867	ENSMUSG00000004980	Hnrnpa2b1	heterogeneous nuclear ribonucleoprotein A2/B1 [Source:MGI Symbol;Acc:MGI:104819]
ENSMUST00000111964.8	1654	1462.38	2945.15	889.094	ENSMUSG00000059005	Hnrnpa3	heterogeneous nuclear ribonucleoprotein A3 [Source:MGI Symbol;Acc:MGI:1917171]
ENSMUST00000035493.14	2147	1955.38	3897.3	879.9	ENSMUSG00000042079	Hnrnpf	heterogeneous nuclear ribonucleoprotein F [Source:MGI Symbol;Acc:MGI:2138741]
ENSMUST00000125184.8	711	519.454	1028.98	874.506	ENSMUSG00000090137	Uba52	ubiquitin A-52 residue ribosomal protein fusion product 1 [Source:MGI Symbol;Acc:MGI:98887]
ENSMUST00000018914.3	714	522.452	1029.83	870.2	ENSMUSG00000018770	Atp5mc3	ATP synthase membrane subunit c locus 3 [Source:MGI Symbol;Acc:MGI:2442035]
ENSMUST00000100309.3	6644	6452.38	12628.9	864.067	ENSMUSG00000075470	Alg10b	asparagine-linked glycosylation 10B (alpha-1,2-glucosyltransferase) [Source:MGI Symbol;Acc:MGI:2146159]
ENSMUST00000082411.1	348	165.789	322.615	859.073	ENSMUSG00000064360	mt-Nd3	mitochondrially encoded NADH dehydrogenase 3 [Source:MGI Symbol;Acc:MGI:102499]
ENSMUST00000079085.11	480	290.294	559.664	851.119	ENSMUSG00000062006	Rpl34	ribosomal protein L34 [Source:MGI Symbol;Acc:MGI:1915686]
ENSMUST00000178310.9	613	421.712	809.549	847.477	ENSMUSG00000038274	Fau	Finkel-Biskis-Reilly murine sarcoma virus (FBR-MuSV) ubiquitously expressed (fox derived) [Source:MGI Symbol;Acc:MGI:102547]
ENSMUST00000051955.9	937	745.386	1430.23	847.082	ENSMUSG00000049517	Rps23	ribosomal protein S23 [Source:MGI Symbol;Acc:MGI:1913725]
ENSMUST00000115645.10	1085	893.38	1698	839.078	ENSMUSG00000005732	Ranbp1	RAN binding protein 1 [Source:MGI Symbol;Acc:MGI:96269]
ENSMUST00000030636.11	1060	868.38	1643.96	835.762	ENSMUSG00000028832	Stmn1	stathmin 1 [Source:MGI Symbol;Acc:MGI:96739]
ENSMUST00000069579.7	537	346.304	653	832.447	ENSMUSG00000055839	Elob	elongin B [Source:MGI Symbol;Acc:MGI:1914923]
ENSMUST00000117557.8	2019	1827.38	3391.72	819.392	ENSMUSG00000015656	Hspa8	heat shock protein 8 [Source:MGI Symbol;Acc:MGI:105384]
ENSMUST00000073605.15	1272	1080.38	1991.43	813.748	ENSMUSG00000057666	Gapdh	glyceraldehyde-3-phosphate dehydrogenase [Source:MGI Symbol;Acc:MGI:95640]
ENSMUST00000112384.10	468	278.654	512.715	812.29	ENSMUSG00000025290	Rps24	ribosomal protein S24 [Source:MGI Symbol;Acc:MGI:98147]
ENSMUST00000076694.13	1612	1420.38	2598.04	807.499	ENSMUSG00000061904	Slc25a3	solute carrier family 25 (mitochondrial carrier, phosphate carrier), member 3 [Source:MGI Symbol;Acc:MGI:1353498]
ENSMUST00000040154.10	571	379.979	693	805.146	ENSMUSG00000041697	Cox6a1	cytochrome c oxidase subunit 6A1 [Source:MGI Symbol;Acc:MGI:103099]
ENSMUST00000047672.9	1959	1767.38	3215.61	803.219	ENSMUSG00000034024	Cct2	chaperonin containing Tcp1, subunit 2 (beta) [Source:MGI Symbol;Acc:MGI:107186]
ENSMUST00000217317.2	1599	1407.38	2547.88	799.224	ENSMUSG00000032518	Rpsa	ribosomal protein SA [Source:MGI Symbol;Acc:MGI:105381]
ENSMUST00000102476.5	860	668.396	1196	789.947	ENSMUSG00000060802	B2m	beta-2 microglobulin [Source:MGI Symbol;Acc:MGI:88127]
ENSMUST00000026407.9	1063	871.38	1546.64	783.579	ENSMUSG00000025351	Cd63	CD63 antigen [Source:MGI Symbol;Acc:MGI:99529]
ENSMUST00000100799.9	802	610.404	1081.17	781.945	ENSMUSG00000012405	Rpl15	ribosomal protein L15 [Source:MGI Symbol;Acc:MGI:1913730]
ENSMUST00000078528.7	1175	983.38	1740	781.139	ENSMUSG00000018446	C1qbp	complement component 1, q subcomponent binding protein [Source:MGI Symbol;Acc:MGI:1194505]
ENSMUST00000032597.12	1106	914.38	1600.13	772.554	ENSMUSG00000030432	Rpl28	ribosomal protein L28 [Source:MGI Symbol;Acc:MGI:101839]
ENSMUST00000164181.2	665	473.527	815.696	760.473	ENSMUSG00000090841	Myl6	myosin, light polypeptide 6, alkali, smooth muscle and non-muscle [Source:MGI Symbol;Acc:MGI:109318]
ENSMUST00000079716.6	775	583.409	1000.82	757.327	ENSMUSG00000062328	Rpl17	ribosomal protein L17 [Source:MGI Symbol;Acc:MGI:2448270]
ENSMUST00000054544.7	526	335.449	573.146	754.292	ENSMUSG00000049751	Rpl36al	ribosomal protein L36A-like [Source:MGI Symbol;Acc:MGI:1913733]
ENSMUST00000081342.7	482	292.243	486.849	735.447	ENSMUSG00000094777	H2ac24	H2A clustered histone 24 [Source:MGI Symbol;Acc:MGI:3710573]
ENSMUST00000084434.11	964	772.385	1270.22	726.013	ENSMUSG00000025508	Rplp2	ribosomal protein, large P2 [Source:MGI Symbol;Acc:MGI:1914436]
ENSMUST00000078804.12	491	301.05	494.572	725.257	ENSMUSG00000060636	Rpl35a	ribosomal protein L35A [Source:MGI Symbol;Acc:MGI:1928894]
ENSMUST00000030164.8	3316	3124.38	5039.06	712.011	ENSMUSG00000028452	Vcp	valosin containing protein [Source:MGI Symbol;Acc:MGI:99919]
ENSMUST00000040440.7	1205	1013.38	1633.95	711.817	ENSMUSG00000036438	Calm2	calmodulin 2 [Source:MGI Symbol;Acc:MGI:103250]
ENSMUST00000041045.14	1069	877.38	1409.61	709.272	ENSMUSG00000037894	H2az1	H2A.Z variant histone 1 [Source:MGI Symbol;Acc:MGI:1888388]
ENSMUST00000150350.9	1047	855.38	1371	707.586	ENSMUSG00000074129	Rpl13a	ribosomal protein L13A [Source:MGI Symbol;Acc:MGI:1351455]
ENSMUST00020183618.1	173	35.395	56.295	702.147	ENSMUSG00002076665	Gm54427	predicted gene, 54427 [Source:MGI Symbol;Acc:MGI:6845334]
ENSMUST00000042334.16	830	638.401	978.137	676.405	ENSMUSG00000037805	Rpl10a	ribosomal protein L10A [Source:MGI Symbol;Acc:MGI:1343877]
ENSMUST00000088336.3	294	119.19	181.784	673.31	ENSMUSG00000067736	Gm10222	predicted gene 10222 [Source:MGI Symbol;Acc:MGI:3642643]
ENSMUST00000092404.13	1899	1707.38	2559.66	661.84	ENSMUSG00000034120	Srsf2	serine and arginine-rich splicing factor 2 [Source:MGI Symbol;Acc:MGI:98284]
ENSMUST00000102845.11	791	599.405	892.273	657.17	ENSMUSG00000020460	Rps27a	ribosomal protein S27A [Source:MGI Symbol;Acc:MGI:1925544]
ENSMUST00000102553.11	1265	1073.38	1593.9	655.553	ENSMUSG00000003038	Hmgn2	high mobility group nucleosomal binding domain 2 [Source:MGI Symbol;Acc:MGI:96136]
ENSMUST00000005185.8	603	411.759	606	649.726	ENSMUSG00000005054	Cstb	cystatin B [Source:MGI Symbol;Acc:MGI:109514]
ENSMUST00000019323.11	1456	1264.38	1856	648.039	ENSMUSG00000019179	Mdh2	malate dehydrogenase 2, NAD (mitochondrial) [Source:MGI Symbol;Acc:MGI:97050]
ENSMUST00000034276.13	745	553.425	810.599	646.618	ENSMUSG00000031818	Cox4i1	cytochrome c oxidase subunit 4I1 [Source:MGI Symbol;Acc:MGI:88473]
ENSMUST00000087865.4	1684	1492.38	2155.98	637.773	ENSMUSG00000030189	Ybx3	Y box protein 3 [Source:MGI Symbol;Acc:MGI:2137670]
ENSMUST00000108429.8	633	441.623	629.49	629.272	ENSMUSG00000040952	Rps19	ribosomal protein S19 [Source:MGI Symbol;Acc:MGI:1333780]
ENSMUST00000216076.2	393	206.993	294.859	628.869	ENSMUSG00000009927	Rps25	ribosomal protein S25 [Source:MGI Symbol;Acc:MGI:1922867]
ENSMUST00000028817.7	1518	1326.38	1886.84	628.013	ENSMUSG00000027342	Pcna	proliferating cell nuclear antigen [Source:MGI Symbol;Acc:MGI:97503]
ENSMUST00000020238.14	2825	2633.38	3704	620.952	ENSMUSG00000020048	Hsp90b1	heat shock protein 90, beta (Grp94), member 1 [Source:MGI Symbol;Acc:MGI:98817]
ENSMUST00000000090.8	645	453.576	633	616.104	ENSMUSG00000000088	Cox5a	cytochrome c oxidase subunit 5A [Source:MGI Symbol;Acc:MGI:88474]
ENSMUST00000006911.12	2053	1861.38	2595.42	615.564	ENSMUSG00000006728	Cdk4	cyclin dependent kinase 4 [Source:MGI Symbol;Acc:MGI:88357]
ENSMUST00000026221.7	5455	5263.38	7276	610.279	ENSMUSG00000025203	Scd2	stearoyl-Coenzyme A desaturase 2 [Source:MGI Symbol;Acc:MGI:98240]
ENSMUST00000097014.7	1803	1611.38	2221.6	608.652	ENSMUSG00000072235	Tuba1a	tubulin, alpha 1A [Source:MGI Symbol;Acc:MGI:98869]
ENSMUST00000188524.2	681	489.497	666.786	601.363	ENSMUSG00000025967	Eef1b2	eukaryotic translation elongation factor 1 beta 2 [Source:MGI Symbol;Acc:MGI:1929520]
ENSMUST00000027438.8	8202	8010.38	10896	600.502	ENSMUSG00000026234	Ncl	nucleolin [Source:MGI Symbol;Acc:MGI:97286]
ENSMUST00000107684.2	596	404.794	550.196	600.046	ENSMUSG00000006057	Atp5mc1	ATP synthase membrane subunit c locus 1 [Source:MGI Symbol;Acc:MGI:107653]
ENSMUST00000203077.3	1617	1425.38	1935.6	599.494	ENSMUSG00000036371	Serbp1	serpine1 mRNA binding protein 1 [Source:MGI Symbol;Acc:MGI:1914120]
ENSMUST00000031731.14	1626	1434.38	1940	597.088	ENSMUSG00000029718	Pcolce	procollagen C-endopeptidase enhancer protein [Source:MGI Symbol;Acc:MGI:105099]
ENSMUST00000046094.6	1473	1281.38	1732	596.72	ENSMUSG00000040385	Ppp1ca	protein phosphatase 1 catalytic subunit alpha [Source:MGI Symbol;Acc:MGI:103016]
ENSMUST00000074669.10	2370	2178.38	2940.72	595.965	ENSMUSG00000020358	Hnrnpab	heterogeneous nuclear ribonucleoprotein A/B [Source:MGI Symbol;Acc:MGI:1330294]
ENSMUST00000244629.1	2837	2645.38	3558.77	593.899	ENSMUSG00000105987	AI506816	expressed sequence AI506816 [Source:MGI Symbol;Acc:MGI:2140929]
ENSMUST00000108430.10	774	582.41	782.311	592.996	ENSMUSG00000040952	Rps19	ribosomal protein S19 [Source:MGI Symbol;Acc:MGI:1333780]
ENSMUST00000153892.2	1051	859.38	1151.95	591.763	ENSMUSG00000020738	Sumo2	small ubiquitin-like modifier 2 [Source:MGI Symbol;Acc:MGI:2158813]
ENSMUST00000161051.8	3548	3356.38	4469.97	587.942	ENSMUSG00000005610	Eif4g2	eukaryotic translation initiation factor 4, gamma 2 [Source:MGI Symbol;Acc:MGI:109207]
ENSMUST00000021062.12	3559	3367.38	4461.69	584.936	ENSMUSG00000020719	Ddx5	DEAD box helicase 5 [Source:MGI Symbol;Acc:MGI:105037]
ENSMUST00000102774.11	2037	1845.38	2432.97	582.039	ENSMUSG00000015837	Sqstm1	sequestosome 1 [Source:MGI Symbol;Acc:MGI:107931]
ENSMUST00000204293.3	1336	1144.38	1496.23	577.204	ENSMUSG00000036371	Serbp1	serpine1 mRNA binding protein 1 [Source:MGI Symbol;Acc:MGI:1914120]
ENSMUST00000030665.7	1316	1124.38	1468	576.386	ENSMUSG00000028851	Nudc	nudC nuclear distribution protein [Source:MGI Symbol;Acc:MGI:106014]
ENSMUST00000101534.5	1614	1422.38	1854.48	575.583	ENSMUSG00000029838	Ptn	pleiotrophin [Source:MGI Symbol;Acc:MGI:97804]
ENSMUST00000106470.8	877	685.396	887.01	571.331	ENSMUSG00000028691	Prdx1	peroxiredoxin 1 [Source:MGI Symbol;Acc:MGI:99523]
ENSMUST00000201414.5	2588	2396.38	3087	568.698	ENSMUSG00000029447	Cct6a	chaperonin containing Tcp1, subunit 6a (zeta) [Source:MGI Symbol;Acc:MGI:107943]
ENSMUST00000006764.9	849	657.399	843.551	566.478	ENSMUSG00000006589	Aprt	adenine phosphoribosyl transferase [Source:MGI Symbol;Acc:MGI:88061]
ENSMUST00000108608.8	775	583.409	748.364	566.292	ENSMUSG00000078812	Eif5a	eukaryotic translation initiation factor 5A [Source:MGI Symbol;Acc:MGI:106248]
ENSMUST00000018506.13	2054	1862.38	2387.95	566.055	ENSMUSG00000018362	Kpna2	karyopherin subunit alpha 2 [Source:MGI Symbol;Acc:MGI:103561]
ENSMUST00000006611.9	1338	1146.38	1469	565.71	ENSMUSG00000006442	Srm	spermidine synthase [Source:MGI Symbol;Acc:MGI:102690]
ENSMUST00000042405.8	1197	1005.38	1285.63	564.53	ENSMUSG00000046865	Fbl	fibrillarin [Source:MGI Symbol;Acc:MGI:95486]
ENSMUST00000074267.5	954	762.385	967.911	560.482	ENSMUSG00000061477	Rps7	ribosomal protein S7 [Source:MGI Symbol;Acc:MGI:1333818]
ENSMUST00000068795.4	1648	1456.38	1847	559.877	ENSMUSG00000055302	Mrfap1	Morf4 family associated protein 1 [Source:MGI Symbol;Acc:MGI:1914818]
ENSMUST00000106215.11	1827	1635.38	2054.58	554.632	ENSMUSG00000062825	Actg1	actin, gamma, cytoplasmic 1 [Source:MGI Symbol;Acc:MGI:87906]
ENSMUST00000025542.10	2617	2425.38	3024.54	550.53	ENSMUSG00000024640	Psat1	phosphoserine aminotransferase 1 [Source:MGI Symbol;Acc:MGI:2183441]
ENSMUST00000177163.8	544	353.227	439.927	549.828	ENSMUSG00000093674	Rpl41	ribosomal protein L41 [Source:MGI Symbol;Acc:MGI:1915195]
ENSMUST00000113302.10	749	557.42	689.781	546.298	ENSMUSG00000033475	Tomm6	translocase of outer mitochondrial membrane 6 [Source:MGI Symbol;Acc:MGI:1913369]
ENSMUST00000034049.5	1925	1733.38	2143	545.794	ENSMUSG00000031633	Slc25a4	solute carrier family 25 (mitochondrial carrier, adenine nucleotide translocator), member 4 [Source:MGI Symbol;Acc:MGI:1353495]
ENSMUST00000023677.10	838	646.399	799	545.691	ENSMUSG00000022956	Atp5po	ATP synthase peripheral stalk subunit OSCP [Source:MGI Symbol;Acc:MGI:106341]
ENSMUST00000025649.10	4459	4267.38	5252.29	543.361	ENSMUSG00000024740	Ddb1	damage specific DNA binding protein 1 [Source:MGI Symbol;Acc:MGI:1202384]
ENSMUST00000053015.7	1830	1638.38	2015	542.952	ENSMUSG00000051695	Pcbp1	poly(rC) binding protein 1 [Source:MGI Symbol;Acc:MGI:1345635]
ENSMUST00000233417.2	636	444.609	545.912	542.058	ENSMUSG00000117098	Gm49909	predicted gene, 49909 [Source:MGI Symbol;Acc:MGI:6270609]
ENSMUST00000103199.9	1161	969.38	1190	541.943	ENSMUSG00000027404	Snrpb	small nuclear ribonucleoprotein B [Source:MGI Symbol;Acc:MGI:98342]
ENSMUST00000059802.7	710	518.455	635.319	540.98	ENSMUSG00000048758	Rpl29	ribosomal protein L29 [Source:MGI Symbol;Acc:MGI:99687]
ENSMUST00000007212.9	2961	2769.38	3391.99	540.721	ENSMUSG00000006998	Psmd2	proteasome (prosome, macropain) 26S subunit, non-ATPase, 2 [Source:MGI Symbol;Acc:MGI:1096584]
ENSMUST00000022842.16	1853	1661.38	2026	538.358	ENSMUSG00000022234	Cct5	chaperonin containing Tcp1, subunit 5 (epsilon) [Source:MGI Symbol;Acc:MGI:107185]
ENSMUST00000065793.12	1893	1701.38	2047.85	531.371	ENSMUSG00000053398	Phgdh	3-phosphoglycerate dehydrogenase [Source:MGI Symbol;Acc:MGI:1355330]
ENSMUST00000198128.2	464	274.775	329.362	529.171	ENSMUSG00000001025	S100a6	S100 calcium binding protein A6 (calcyclin) [Source:MGI Symbol;Acc:MGI:1339467]
ENSMUST00000003156.15	931	739.386	885.919	528.961	ENSMUSG00000003072	Atp5f1d	ATP synthase F1 subunit delta [Source:MGI Symbol;Acc:MGI:1913293]
ENSMUST00000024698.10	984	792.383	945	526.499	ENSMUSG00000023905	Tnfrsf12a	tumor necrosis factor receptor superfamily, member 12a [Source:MGI Symbol;Acc:MGI:1351484]
ENSMUST00000033486.6	1157	965.38	1150.3	526.034	ENSMUSG00000031146	Plp2	proteolipid protein 2 [Source:MGI Symbol;Acc:MGI:1298382]
ENSMUST00000100507.8	2945	2753.38	3275	525.105	ENSMUSG00000056076	Eif3b	eukaryotic translation initiation factor 3, subunit B [Source:MGI Symbol;Acc:MGI:106478]
ENSMUST00000079496.9	1238	1046.38	1241.51	523.793	ENSMUSG00000060860	Ube2s	ubiquitin-conjugating enzyme E2S [Source:MGI Symbol;Acc:MGI:1925141]
ENSMUST00000050884.16	2174	1982.38	2346.2	522.49	ENSMUSG00000040681	Hmgn1	high mobility group nucleosomal binding domain 1 [Source:MGI Symbol;Acc:MGI:96120]
ENSMUST00000151120.9	2127	1935.38	2243	511.639	ENSMUSG00000007891	Ctsd	cathepsin D [Source:MGI Symbol;Acc:MGI:88562]
ENSMUST00000031383.14	2377	2185.38	2530.68	511.224	ENSMUSG00000029430	Ran	RAN, member RAS oncogene family [Source:MGI Symbol;Acc:MGI:1333112]
ENSMUST00000108858.8	2115	1923.38	2226.32	511.003	ENSMUSG00000018593	Sparc	secreted acidic cysteine rich glycoprotein [Source:MGI Symbol;Acc:MGI:98373]
ENSMUST00000001452.14	1977	1785.38	2055	508.138	ENSMUSG00000001416	Cct3	chaperonin containing Tcp1, subunit 3 (gamma) [Source:MGI Symbol;Acc:MGI:104708]
ENSMUST00000020637.9	3779	3587.38	4120.92	507.128	ENSMUSG00000020368	Canx	calnexin [Source:MGI Symbol;Acc:MGI:88261]
ENSMUST00000025918.9	2108	1916.38	2192	504.963	ENSMUSG00000024966	Stip1	stress-induced phosphoprotein 1 [Source:MGI Symbol;Acc:MGI:109130]
ENSMUST00000089024.13	1902	1710.38	1954.82	504.562	ENSMUSG00000068039	Tcp1	t-complex protein 1 [Source:MGI Symbol;Acc:MGI:98535]
ENSMUST00000043584.5	1598	1406.38	1606.92	504.419	ENSMUSG00000036752	Tubb4b	tubulin, beta 4B class IVB [Source:MGI Symbol;Acc:MGI:1915472]
ENSMUST00000045756.14	685	493.489	559	500.075	ENSMUSG00000041959	S100a10	S100 calcium binding protein A10 (calpactin) [Source:MGI Symbol;Acc:MGI:1339468]
ENSMUST00000070850.8	999	807.38	911.733	498.529	ENSMUSG00000056612	Ppp1r14b	protein phosphatase 1, regulatory inhibitor subunit 14B [Source:MGI Symbol;Acc:MGI:107682]
ENSMUST00000067996.7	2834	2642.38	2975.12	497.061	ENSMUSG00000054766	Set	SET nuclear oncogene [Source:MGI Symbol;Acc:MGI:1860267]
ENSMUST00000094280.4	915	723.388	813.923	496.721	ENSMUSG00000070493	Chchd2	coiled-coil-helix-coiled-coil-helix domain containing 2 [Source:MGI Symbol;Acc:MGI:1261428]
ENSMUST00000061242.8	1800	1608.38	1805.49	495.572	ENSMUSG00000048076	Arf1	ADP-ribosylation factor 1 [Source:MGI Symbol;Acc:MGI:99431]
ENSMUST00000003572.10	2380	2188.38	2444	493.037	ENSMUSG00000029777	Gars	glycyl-tRNA synthetase [Source:MGI Symbol;Acc:MGI:2449057]
ENSMUST00000151287.8	2446	2254.38	2513.93	492.297	ENSMUSG00000068039	Tcp1	t-complex protein 1 [Source:MGI Symbol;Acc:MGI:98535]
ENSMUST00000111961.8	1734	1542.38	1708.74	489.086	ENSMUSG00000059005	Hnrnpa3	heterogeneous nuclear ribonucleoprotein A3 [Source:MGI Symbol;Acc:MGI:1917171]
ENSMUST00000131011.2	540	349.27	386.358	488.347	ENSMUSG00000017778	Cox7c	cytochrome c oxidase subunit 7C [Source:MGI Symbol;Acc:MGI:103226]
ENSMUST00000038027.6	2884	2692.38	2971	487.154	ENSMUSG00000036427	Gpi1	glucose-6-phosphate isomerase 1 [Source:MGI Symbol;Acc:MGI:95797]
ENSMUST00000109605.5	1725	1533.38	1690	486.561	ENSMUSG00000042406	Atf4	activating transcription factor 4 [Source:MGI Symbol;Acc:MGI:88096]
ENSMUST00000103147.5	766	574.411	631.989	485.722	ENSMUSG00000069744	Psmb3	proteasome (prosome, macropain) subunit, beta type 3 [Source:MGI Symbol;Acc:MGI:1347014]
ENSMUST00000088248.13	967	775.385	852.871	485.586	ENSMUSG00000001403	Ube2c	ubiquitin-conjugating enzyme E2C [Source:MGI Symbol;Acc:MGI:1915862]
ENSMUST00000030642.3	859	667.396	732	484.204	ENSMUSG00000028837	Psmb2	proteasome (prosome, macropain) subunit, beta type 2 [Source:MGI Symbol;Acc:MGI:1347045]
ENSMUST00000100171.3	2613	2421.38	2642.2	481.731	ENSMUSG00000026864	Hspa5	heat shock protein 5 [Source:MGI Symbol;Acc:MGI:95835]
ENSMUST00000051477.13	2108	1916.38	2081.06	479.407	ENSMUSG00000006699	Cdc42	cell division cycle 42 [Source:MGI Symbol;Acc:MGI:106211]
ENSMUST00000185641.7	731	539.438	584.198	478.101	ENSMUSG00000062683	Atp5mc2	ATP synthase membrane subunit c locus 2 [Source:MGI Symbol;Acc:MGI:1915192]
ENSMUST00000102758.8	2022	1830.38	1978	477.074	ENSMUSG00000020402	Vdac1	voltage-dependent anion channel 1 [Source:MGI Symbol;Acc:MGI:106919]
ENSMUST00000025246.13	961	769.385	828.39	475.326	ENSMUSG00000024387	Csnk2b	casein kinase 2, beta polypeptide [Source:MGI Symbol;Acc:MGI:88548]
ENSMUST00000079735.12	886	694.392	746.863	474.829	ENSMUSG00000058600	Rpl30	ribosomal protein L30 [Source:MGI Symbol;Acc:MGI:98037]
ENSMUST00000026122.11	2861	2669.38	2858.67	472.775	ENSMUSG00000025130	P4hb	prolyl 4-hydroxylase, beta polypeptide [Source:MGI Symbol;Acc:MGI:97464]
ENSMUST00000025561.8	1674	1482.38	1581.8	471.076	ENSMUSG00000024659	Anxa1	annexin A1 [Source:MGI Symbol;Acc:MGI:96819]
ENSMUST00000075242.7	774	582.41	620.971	470.699	ENSMUSG00000073676	Hspe1	heat shock protein 1 (chaperonin 10) [Source:MGI Symbol;Acc:MGI:104680]
ENSMUST00000004375.16	1318	1126.38	1198	469.54	ENSMUSG00000004264	Phb2	prohibitin 2 [Source:MGI Symbol;Acc:MGI:102520]
ENSMUST00000028683.14	2770	2578.38	2715	464.861	ENSMUSG00000027248	Pdia3	protein disulfide isomerase associated 3 [Source:MGI Symbol;Acc:MGI:95834]
ENSMUST00000036951.13	1240	1048.38	1101.98	464.04	ENSMUSG00000032959	Pebp1	phosphatidylethanolamine binding protein 1 [Source:MGI Symbol;Acc:MGI:1344408]
ENSMUST00000105465.8	2646	2454.38	2579.53	463.979	ENSMUSG00000004207	Psap	prosaposin [Source:MGI Symbol;Acc:MGI:97783]
ENSMUST00000170303.2	991	799.383	838.495	463.07	ENSMUSG00000091228	Gm20390	predicted gene 20390 [Source:MGI Symbol;Acc:MGI:5141855]
ENSMUST00000075723.7	490	300.071	314.404	462.556	ENSMUSG00000062933	Gm10123	predicted pseudogene 10123 [Source:MGI Symbol;Acc:MGI:3704342]
ENSMUST00000113619.8	1661	1469.38	1535.96	461.473	ENSMUSG00000030057	Cnbp	cellular nucleic acid binding protein [Source:MGI Symbol;Acc:MGI:88431]
ENSMUST00000029549.16	2230	2038.38	2127.7	460.813	ENSMUSG00000027940	Tpm3	tropomyosin 3, gamma [Source:MGI Symbol;Acc:MGI:1890149]
ENSMUST00000103198.11	1877	1685.38	1756.66	460.142	ENSMUSG00000027405	Nop56	NOP56 ribonucleoprotein [Source:MGI Symbol;Acc:MGI:1914384]
ENSMUST00000030455.15	1420	1228.38	1278	459.302	ENSMUSG00000028692	Akr1a1	aldo-keto reductase family 1, member A1 (aldehyde reductase) [Source:MGI Symbol;Acc:MGI:1929955]
ENSMUST00000043074.14	508	317.752	330.331	458.947	ENSMUSG00000038274	Fau	Finkel-Biskis-Reilly murine sarcoma virus (FBR-MuSV) ubiquitously expressed (fox derived) [Source:MGI Symbol;Acc:MGI:102547]
ENSMUST00000026704.14	2394	2202.38	2282.56	457.542	ENSMUSG00000025613	Cct8	chaperonin containing Tcp1, subunit 8 (theta) [Source:MGI Symbol;Acc:MGI:107183]
ENSMUST00000114888.11	1631	1439.38	1491.27	457.385	ENSMUSG00000046711	Hmga1	high mobility group AT-hook 1 [Source:MGI Symbol;Acc:MGI:96160]
ENSMUST00000078676.6	547	356.195	368.674	456.935	ENSMUSG00000063882	Uqcrh	ubiquinol-cytochrome c reductase hinge protein [Source:MGI Symbol;Acc:MGI:1913826]
ENSMUST00000045633.6	4358	4166.38	4309	456.581	ENSMUSG00000040463	Mybbp1a	MYB binding protein (P160) 1a [Source:MGI Symbol;Acc:MGI:106181]
ENSMUST00000031766.12	2001	1809.38	1864	454.796	ENSMUSG00000029752	Asns	asparagine synthetase [Source:MGI Symbol;Acc:MGI:1350929]
ENSMUST00000033673.7	2562	2370.38	2437.99	454.061	ENSMUSG00000031311	Nono	non-POU-domain-containing, octamer binding protein [Source:MGI Symbol;Acc:MGI:1855692]
ENSMUST00000168266.8	2721	2529.38	2578	449.955	ENSMUSG00000027067	Ssrp1	structure specific recognition protein 1 [Source:MGI Symbol;Acc:MGI:107912]
ENSMUST00000021719.7	366	182.046	183	443.784	ENSMUSG00000021290	Atp5mj	ATP synthase membrane subunit j [Source:MGI Symbol;Acc:MGI:1917507]
ENSMUST00000075738.6	618	426.694	428	442.82	ENSMUSG00000036751	Cox6b1	cytochrome c oxidase, subunit 6B1 [Source:MGI Symbol;Acc:MGI:107460]
ENSMUST00000005826.9	2926	2734.38	2718	438.825	ENSMUSG00000005683	Cs	citrate synthase [Source:MGI Symbol;Acc:MGI:88529]
ENSMUST00000018737.13	2300	2108.38	2088.75	437.36	ENSMUSG00000018593	Sparc	secreted acidic cysteine rich glycoprotein [Source:MGI Symbol;Acc:MGI:98373]
ENSMUST00000087582.13	2370	2178.38	2155.08	436.747	ENSMUSG00000059208	Hnrnpm	heterogeneous nuclear ribonucleoprotein M [Source:MGI Symbol;Acc:MGI:1926465]
ENSMUST00000136312.2	2618	2426.38	2400.38	436.739	ENSMUSG00000008348	Ubc	ubiquitin C [Source:MGI Symbol;Acc:MGI:98889]
ENSMUST00000114897.9	1166	974.38	961.262	435.526	ENSMUSG00000025781	Atp5f1c	ATP synthase F1 subunit gamma [Source:MGI Symbol;Acc:MGI:1261437]
ENSMUST00000040430.8	2766	2574.38	2539	435.402	ENSMUSG00000034993	Vat1	vesicle amine transport 1 [Source:MGI Symbol;Acc:MGI:1349450]
ENSMUST00000001479.5	5894	5702.38	5600	433.543	ENSMUSG00000001440	Kpnb1	karyopherin subunit beta 1 [Source:MGI Symbol;Acc:MGI:107532]
ENSMUST00000187117.2	492	302.028	294.642	430.674	ENSMUSG00000101249	Gm29216	predicted gene 29216 [Source:MGI Symbol;Acc:MGI:5579922]
ENSMUST00000166915.8	503	312.829	304.129	429.191	ENSMUSG00000090553	Snrpe	small nuclear ribonucleoprotein E [Source:MGI Symbol;Acc:MGI:98346]
ENSMUST00000170241.8	1079	887.38	861.304	428.497	ENSMUSG00000028478	Clta	clathrin, light polypeptide (Lca) [Source:MGI Symbol;Acc:MGI:894297]
ENSMUST00000043931.9	625	433.662	418.408	425.941	ENSMUSG00000034566	Atp5pd	ATP synthase peripheral stalk subunit d [Source:MGI Symbol;Acc:MGI:1918929]
ENSMUST00000019506.9	616	424.703	405	420.989	ENSMUSG00000019362	D8Ertd738e	DNA segment, Chr 8, ERATO Doi 738, expressed [Source:MGI Symbol;Acc:MGI:1289231]
ENSMUST00000028083.6	1160	968.38	919	418.958	ENSMUSG00000026750	Psmb7	proteasome (prosome, macropain) subunit, beta type 7 [Source:MGI Symbol;Acc:MGI:107637]
ENSMUST00000020504.6	636	444.609	420.909	417.937	ENSMUSG00000020267	Hint1	histidine triad nucleotide binding protein 1 [Source:MGI Symbol;Acc:MGI:1321133]
ENSMUST00000034947.7	892	700.392	663	417.901	ENSMUSG00000032383	Ppib	peptidylprolyl isomerase B [Source:MGI Symbol;Acc:MGI:97750]
ENSMUST00000182328.8	1391	1199.38	1131.47	416.471	ENSMUSG00000030591	Psmd8	proteasome (prosome, macropain) 26S subunit, non-ATPase, 8 [Source:MGI Symbol;Acc:MGI:1888669]
ENSMUST00000049628.16	371	186.615	175	413.993	ENSMUSG00000050856	Atp5me	ATP synthase membrane subunit e [Source:MGI Symbol;Acc:MGI:106636]
ENSMUST00020182528.1	148	23.469	22	413.844	ENSMUSG00002075795	Gm54867	predicted gene, 54867 [Source:MGI Symbol;Acc:MGI:6846210]
ENSMUST00000116440.9	896	704.392	657.996	412.391	ENSMUSG00000055762	Eef1d	eukaryotic translation elongation factor 1 delta (guanine nucleotide exchange protein) [Source:MGI Symbol;Acc:MGI:1913906]
ENSMUST00000094154.6	2215	2023.38	1886.77	411.663	ENSMUSG00000070436	Serpinh1	serine (or cysteine) peptidase inhibitor, clade H, member 1 [Source:MGI Symbol;Acc:MGI:88283]
ENSMUST00000179990.8	566	375.027	349.315	411.202	ENSMUSG00000020022	Ndufa12	NADH:ubiquinone oxidoreductase subunit A12 [Source:MGI Symbol;Acc:MGI:1913664]
ENSMUST00000034097.8	2530	2338.38	2166.75	409.067	ENSMUSG00000031672	Got2	glutamatic-oxaloacetic transaminase 2, mitochondrial [Source:MGI Symbol;Acc:MGI:95792]
ENSMUST00000080411.13	1859	1667.38	1541.16	408.051	ENSMUSG00000031422	Morf4l2	mortality factor 4 like 2 [Source:MGI Symbol;Acc:MGI:1927167]
ENSMUST00000026470.6	2289	2097.38	1927.39	405.689	ENSMUSG00000025403	Shmt2	serine hydroxymethyltransferase 2 (mitochondrial) [Source:MGI Symbol;Acc:MGI:1277989]
ENSMUST00000099173.11	2542	2350.38	2154.79	404.732	ENSMUSG00000074656	Eif2s2	eukaryotic translation initiation factor 2, subunit 2 (beta) [Source:MGI Symbol;Acc:MGI:1914454]
ENSMUST00000180036.8	1044	852.38	780.833	404.414	ENSMUSG00000035242	Oaz1	ornithine decarboxylase antizyme 1 [Source:MGI Symbol;Acc:MGI:109433]
ENSMUST00000027634.13	569	377.997	345.715	403.767	ENSMUSG00000026385	Dbi	diazepam binding inhibitor [Source:MGI Symbol;Acc:MGI:94865]
ENSMUST00000102593.11	1123	931.38	849	402.422	ENSMUSG00000028798	Eif3i	eukaryotic translation initiation factor 3, subunit I [Source:MGI Symbol;Acc:MGI:1860763]
ENSMUST00000171737.3	2208	2016.38	1835.94	401.963	ENSMUSG00000011179	Odc1	ornithine decarboxylase, structural 1 [Source:MGI Symbol;Acc:MGI:97402]
ENSMUST00000032998.13	1908	1716.38	1555.41	400.066	ENSMUSG00000030744	Rps3	ribosomal protein S3 [Source:MGI Symbol;Acc:MGI:1350917]
ENSMUST00000044011.12	1658	1466.38	1327	399.508	ENSMUSG00000032966	Fkbp1a	FK506 binding protein 1a [Source:MGI Symbol;Acc:MGI:95541]
ENSMUST00000109682.9	684	492.491	445.625	399.459	ENSMUSG00000047459	Dynlrb1	dynein light chain roadblock-type 1 [Source:MGI Symbol;Acc:MGI:1914318]
ENSMUST00000130216.3	2618	2426.38	2173.52	395.463	ENSMUSG00000071172	Srsf3	serine and arginine-rich splicing factor 3 [Source:MGI Symbol;Acc:MGI:98285]
ENSMUST00000048967.9	2117	1925.38	1717	393.69	ENSMUSG00000037852	Cpe	carboxypeptidase E [Source:MGI Symbol;Acc:MGI:101932]
ENSMUST00000204592.3	1544	1352.38	1205.95	393.668	ENSMUSG00000030007	Cct7	chaperonin containing Tcp1, subunit 7 (eta) [Source:MGI Symbol;Acc:MGI:107184]
ENSMUST00000119953.2	1945	1753.38	1560	392.78	ENSMUSG00000005846	Rsl1d1	ribosomal L1 domain containing 1 [Source:MGI Symbol;Acc:MGI:1913659]
ENSMUST00000101375.5	966	774.385	687.71	392.057	ENSMUSG00000057113	Npm1	nucleophosmin 1 [Source:MGI Symbol;Acc:MGI:106184]
ENSMUST00000021239.7	2837	2645.38	2344	391.174	ENSMUSG00000020869	Lrrc59	leucine rich repeat containing 59 [Source:MGI Symbol;Acc:MGI:2138133]
ENSMUST00000077609.12	1831	1639.38	1445.61	389.288	ENSMUSG00000030795	Fus	fused in sarcoma [Source:MGI Symbol;Acc:MGI:1353633]
ENSMUST00000110505.8	1720	1528.38	1343.39	388.035	ENSMUSG00000066551	Hmgb1	high mobility group box 1 [Source:MGI Symbol;Acc:MGI:96113]
ENSMUST00000022960.4	1506	1314.38	1154	387.601	ENSMUSG00000022336	Eif3e	eukaryotic translation initiation factor 3, subunit E [Source:MGI Symbol;Acc:MGI:99257]
ENSMUST00000021217.11	1012	820.38	718.42	386.602	ENSMUSG00000020857	Nme2	NME/NM23 nucleoside diphosphate kinase 2 [Source:MGI Symbol;Acc:MGI:97356]
ENSMUST00000169681.3	3854	3662.38	3202	385.974	ENSMUSG00000058655	Eif4b	eukaryotic translation initiation factor 4B [Source:MGI Symbol;Acc:MGI:95304]
ENSMUST00000059515.8	2077	1885.38	1644.77	385.128	ENSMUSG00000021218	Gdi2	guanosine diphosphate (GDP) dissociation inhibitor 2 [Source:MGI Symbol;Acc:MGI:99845]
ENSMUST00000052798.14	2000	1808.38	1573.8	384.202	ENSMUSG00000071072	Ptges3	prostaglandin E synthase 3 [Source:MGI Symbol;Acc:MGI:1929282]
ENSMUST00000138502.2	3706	3514.38	3058.03	384.144	ENSMUSG00000028234	Rps20	ribosomal protein S20 [Source:MGI Symbol;Acc:MGI:1914677]
ENSMUST00000237122.2	771	579.41	503.397	383.553	ENSMUSG00000056201	Cfl1	cofilin 1, non-muscle [Source:MGI Symbol;Acc:MGI:101757]
ENSMUST00000032992.7	3383	3191.38	2763	382.211	ENSMUSG00000030738	Eif3c	eukaryotic translation initiation factor 3, subunit C [Source:MGI Symbol;Acc:MGI:1926966]
ENSMUST00000022925.10	1295	1103.38	946	378.501	ENSMUSG00000022312	Eif3h	eukaryotic translation initiation factor 3, subunit H [Source:MGI Symbol;Acc:MGI:1915385]
ENSMUST00000081111.14	1858	1666.38	1418.53	375.807	ENSMUSG00000062867	Impdh2	inosine monophosphate dehydrogenase 2 [Source:MGI Symbol;Acc:MGI:109367]
ENSMUST00000036493.8	3679	3487.38	2966	375.468	ENSMUSG00000033161	Atp1a1	ATPase, Na+/K+ transporting, alpha 1 polypeptide [Source:MGI Symbol;Acc:MGI:88105]
ENSMUST00000030348.6	692	500.478	425	374.891	ENSMUSG00000028609	Magoh	mago homolog, exon junction complex core component [Source:MGI Symbol;Acc:MGI:1330312]
ENSMUST00000015236.4	722	530.444	448	372.854	ENSMUSG00000015092	Edf1	endothelial differentiation-related factor 1 [Source:MGI Symbol;Acc:MGI:1891227]
ENSMUST00000007708.14	2410	2218.38	1873	372.737	ENSMUSG00000007564	Ppp2r1a	protein phosphatase 2, regulatory subunit A, alpha [Source:MGI Symbol;Acc:MGI:1926334]
ENSMUST00000111230.8	1586	1394.38	1176	372.329	ENSMUSG00000026547	Tagln2	transgelin 2 [Source:MGI Symbol;Acc:MGI:1312985]
ENSMUST00000060226.11	2074	1882.38	1587.26	372.256	ENSMUSG00000029390	Tmed2	transmembrane p24 trafficking protein 2 [Source:MGI Symbol;Acc:MGI:1929269]
ENSMUST00000014684.6	1046	854.38	720.234	372.155	ENSMUSG00000061613	U2af1	U2 small nuclear ribonucleoprotein auxiliary factor (U2AF) 1 [Source:MGI Symbol;Acc:MGI:98884]
ENSMUST00000071006.9	758	566.413	476.053	371.042	ENSMUSG00000024217	Snrpc	U1 small nuclear ribonucleoprotein C [Source:MGI Symbol;Acc:MGI:109489]
ENSMUST00000077915.10	364	180.228	151.441	370.955	ENSMUSG00000057322	Rpl38	ribosomal protein L38 [Source:MGI Symbol;Acc:MGI:1914921]
ENSMUST00000034426.14	2008	1816.38	1523.75	370.345	ENSMUSG00000031948	Kars	lysyl-tRNA synthetase [Source:MGI Symbol;Acc:MGI:1934754]
ENSMUST00000044106.6	1581	1389.38	1165	370.174	ENSMUSG00000039067	Psmd7	proteasome (prosome, macropain) 26S subunit, non-ATPase, 7 [Source:MGI Symbol;Acc:MGI:1351511]
ENSMUST00000090006.12	3815	3623.38	3038	370.147	ENSMUSG00000025809	Itgb1	integrin beta 1 (fibronectin receptor beta) [Source:MGI Symbol;Acc:MGI:96610]
ENSMUST00000180095.4	1475	1283.38	1076.04	370.146	ENSMUSG00000030120	Mlf2	myeloid leukemia factor 2 [Source:MGI Symbol;Acc:MGI:1353554]
ENSMUST00000113600.10	2159	1967.38	1641.67	368.381	ENSMUSG00000079477	Rab7	RAB7, member RAS oncogene family [Source:MGI Symbol;Acc:MGI:105068]
ENSMUST00000127405.2	1042	850.38	706	366.515	ENSMUSG00000001056	Nhp2	NHP2 ribonucleoprotein [Source:MGI Symbol;Acc:MGI:1098547]
ENSMUST00000217908.2	1350	1158.38	961.654	366.495	ENSMUSG00000058799	Nap1l1	nucleosome assembly protein 1-like 1 [Source:MGI Symbol;Acc:MGI:1855693]
ENSMUST00000221871.2	820	628.404	520.917	365.957	ENSMUSG00000061477	Rps7	ribosomal protein S7 [Source:MGI Symbol;Acc:MGI:1333818]
ENSMUST00000081649.10	655	463.555	384	365.705	ENSMUSG00000060591	Ifitm2	interferon induced transmembrane protein 2 [Source:MGI Symbol;Acc:MGI:1933382]
ENSMUST00000001513.8	1758	1566.38	1297	365.547	ENSMUSG00000001473	Tubb6	tubulin, beta 6 class V [Source:MGI Symbol;Acc:MGI:1915201]
ENSMUST00000031779.17	3229	3037.38	2493.5	362.419	ENSMUSG00000029767	Calu	calumenin [Source:MGI Symbol;Acc:MGI:1097158]
ENSMUST00000204978.3	610	418.724	343.735	362.407	ENSMUSG00000029632	Ndufa4	Ndufa4, mitochondrial complex associated [Source:MGI Symbol;Acc:MGI:107686]
ENSMUST00000017365.15	2148	1956.38	1598	360.599	ENSMUSG00000017221	Psmd3	proteasome (prosome, macropain) 26S subunit, non-ATPase, 3 [Source:MGI Symbol;Acc:MGI:98858]
ENSMUST00000023486.15	4890	4698.38	3837.43	360.573	ENSMUSG00000022797	Tfrc	transferrin receptor [Source:MGI Symbol;Acc:MGI:98822]
ENSMUST00000029266.14	1731	1539.38	1249	358.193	ENSMUSG00000027712	Anxa5	annexin A5 [Source:MGI Symbol;Acc:MGI:106008]
ENSMUST00000058407.6	434	245.832	199	357.368	ENSMUSG00000059534	Uqcr10	ubiquinol-cytochrome c reductase, complex III subunit X [Source:MGI Symbol;Acc:MGI:1913402]
ENSMUST00000164947.9	1074	882.38	710.666	355.558	ENSMUSG00000059005	Hnrnpa3	heterogeneous nuclear ribonucleoprotein A3 [Source:MGI Symbol;Acc:MGI:1917171]
ENSMUST00000068056.12	1739	1547.38	1241.68	354.252	ENSMUSG00000019432	Ddx39b	DEAD box helicase 39b [Source:MGI Symbol;Acc:MGI:99240]
ENSMUST00000069304.14	2225	2033.38	1624.66	352.732	ENSMUSG00000007850	Hnrnph1	heterogeneous nuclear ribonucleoprotein H1 [Source:MGI Symbol;Acc:MGI:1891925]
ENSMUST00000115616.8	1225	1033.38	820.924	350.706	ENSMUSG00000031167	Rbm3	RNA binding motif (RNP1, RRM) protein 3 [Source:MGI Symbol;Acc:MGI:1099460]
ENSMUST00000131728.4	2483	2291.38	1819.47	350.548	ENSMUSG00000025364	Pa2g4	proliferation-associated 2G4 [Source:MGI Symbol;Acc:MGI:894684]
ENSMUST00000227063.3	173	35.395	28	349.236	ENSMUSG00000115783	Bc1	brain cytoplasmic RNA 1 [Source:MGI Symbol;Acc:MGI:104905]
ENSMUST00000007959.14	2197	2005.38	1569.8	345.58	ENSMUSG00000007815	Rhoa	ras homolog family member A [Source:MGI Symbol;Acc:MGI:1096342]
ENSMUST00000036125.10	2367	2175.38	1689.69	342.904	ENSMUSG00000040731	Eif4h	eukaryotic translation initiation factor 4H [Source:MGI Symbol;Acc:MGI:1341822]
ENSMUST00000021933.8	1971	1779.38	1379.27	342.201	ENSMUSG00000021477	Ctsl	cathepsin L [Source:MGI Symbol;Acc:MGI:88564]
ENSMUST00000034881.8	659	467.541	362	341.813	ENSMUSG00000032330	Cox7a2	cytochrome c oxidase subunit 7A2 [Source:MGI Symbol;Acc:MGI:1316715]
ENSMUST00000018470.10	3013	2821.38	2184	341.737	ENSMUSG00000018326	Ywhab	tyrosine 3-monooxygenase/tryptophan 5-monooxygenase activation protein, beta polypeptide [Source:MGI Symbol;Acc:MGI:1891917]
ENSMUST00000102625.11	1866	1674.38	1295.11	341.472	ENSMUSG00000068739	Sars	seryl-aminoacyl-tRNA synthetase [Source:MGI Symbol;Acc:MGI:102809]
ENSMUST00000170308.8	429	241.036	185.735	340.184	ENSMUSG00000007656	Arpp19	cAMP-regulated phosphoprotein 19 [Source:MGI Symbol;Acc:MGI:1891691]
ENSMUST00000107131.2	895	703.392	541.379	339.785	ENSMUSG00000044303	Cdkn2a	cyclin dependent kinase inhibitor 2A [Source:MGI Symbol;Acc:MGI:104738]
ENSMUST00000025774.11	3222	3030.38	2328	339.146	ENSMUSG00000024853	Sf3b2	splicing factor 3b, subunit 2 [Source:MGI Symbol;Acc:MGI:2441856]
ENSMUST00000037324.12	1440	1248.38	956.742	338.337	ENSMUSG00000036309	Skp1	S-phase kinase-associated protein 1 [Source:MGI Symbol;Acc:MGI:103575]
ENSMUST00000204188.3	1518	1326.38	1008.99	335.831	ENSMUSG00000004980	Hnrnpa2b1	heterogeneous nuclear ribonucleoprotein A2/B1 [Source:MGI Symbol;Acc:MGI:104819]
ENSMUST00000003575.11	2158	1966.38	1495.18	335.68	ENSMUSG00000031799	Tpm4	tropomyosin 4 [Source:MGI Symbol;Acc:MGI:2449202]
ENSMUST00000067496.7	539	348.281	264.581	335.374	ENSMUSG00000054428	Atp5if1	ATP synthase inhibitory factor subunit 1 [Source:MGI Symbol;Acc:MGI:1196457]
ENSMUST00000018430.7	798	606.405	459	334.157	ENSMUSG00000018286	Psmb6	proteasome (prosome, macropain) subunit, beta type 6 [Source:MGI Symbol;Acc:MGI:104880]
ENSMUST00000014457.15	503	312.829	236.536	333.803	ENSMUSG00000014313	Cox6c	cytochrome c oxidase subunit 6C [Source:MGI Symbol;Acc:MGI:104614]
ENSMUST00000218828.2	3934	3742.38	2828.99	333.722	ENSMUSG00000058799	Nap1l1	nucleosome assembly protein 1-like 1 [Source:MGI Symbol;Acc:MGI:1855693]
ENSMUST00000054607.16	2543	2351.38	1775.81	333.407	ENSMUSG00000027597	Ahcy	S-adenosylhomocysteine hydrolase [Source:MGI Symbol;Acc:MGI:87968]
ENSMUST00000045557.10	3517	3325.38	2505	332.558	ENSMUSG00000040010	Slc7a5	solute carrier family 7 (cationic amino acid transporter, y+ system), member 5 [Source:MGI Symbol;Acc:MGI:1298205]
ENSMUST00000027174.10	1713	1521.38	1144.86	332.213	ENSMUSG00000026020	Nop58	NOP58 ribonucleoprotein [Source:MGI Symbol;Acc:MGI:1933184]
ENSMUST00000066070.7	774	582.41	438.021	332.022	ENSMUSG00000053565	Eif3k	eukaryotic translation initiation factor 3, subunit K [Source:MGI Symbol;Acc:MGI:1921080]
ENSMUST00000074085.12	855	663.397	498.597	331.8	ENSMUSG00000008682	Rpl10	ribosomal protein L10 [Source:MGI Symbol;Acc:MGI:105943]
ENSMUST00000009036.11	1354	1162.38	872.943	331.542	ENSMUSG00000008892	Vdac3	voltage-dependent anion channel 3 [Source:MGI Symbol;Acc:MGI:106922]
ENSMUST00000031447.12	1595	1403.38	1051.51	330.778	ENSMUSG00000029484	Anxa3	annexin A3 [Source:MGI Symbol;Acc:MGI:1201378]
ENSMUST00000019382.17	1158	966.38	721.367	329.54	ENSMUSG00000031708	Tecr	trans-2,3-enoyl-CoA reductase [Source:MGI Symbol;Acc:MGI:1915408]
ENSMUST00000060792.6	3491	3299.38	2445	327.15	ENSMUSG00000004044	Cavin1	caveolae associated 1 [Source:MGI Symbol;Acc:MGI:1277968]
ENSMUST00000135573.8	2294	2102.38	1556.99	326.945	ENSMUSG00000028691	Prdx1	peroxiredoxin 1 [Source:MGI Symbol;Acc:MGI:99523]
ENSMUST00000021993.5	535	344.333	255	326.936	ENSMUSG00000021520	Uqcrb	ubiquinol-cytochrome c reductase binding protein [Source:MGI Symbol;Acc:MGI:1914780]
ENSMUST00000160864.8	859	667.396	493.637	326.531	ENSMUSG00000060073	Psma3	proteasome subunit alpha 3 [Source:MGI Symbol;Acc:MGI:104883]
ENSMUST00000008594.9	948	756.386	558.768	326.128	ENSMUSG00000008450	Nutf2	nuclear transport factor 2 [Source:MGI Symbol;Acc:MGI:1915301]
ENSMUST00000090852.11	2001	1809.38	1333.83	325.441	ENSMUSG00000068882	Ssb	small RNA binding exonuclease protection factor La [Source:MGI Symbol;Acc:MGI:98423]
ENSMUST00000183946.8	768	576.411	423.563	324.404	ENSMUSG00000044627	Swi5	SWI5 recombination repair homolog (yeast) [Source:MGI Symbol;Acc:MGI:1920181]
ENSMUST00000081848.13	1237	1045.38	768.104	324.374	ENSMUSG00000059743	Fdps	farnesyl diphosphate synthetase [Source:MGI Symbol;Acc:MGI:104888]
ENSMUST00000074575.11	1735	1543.38	1133	324.084	ENSMUSG00000063511	Snrnp70	small nuclear ribonucleoprotein 70 (U1) [Source:MGI Symbol;Acc:MGI:98341]
ENSMUST00000049460.12	2331	2139.38	1562	322.325	ENSMUSG00000034708	Grn	granulin [Source:MGI Symbol;Acc:MGI:95832]
ENSMUST00000046644.7	559	368.091	268	321.425	ENSMUSG00000042043	Tbca	tubulin cofactor A [Source:MGI Symbol;Acc:MGI:107549]
ENSMUST00000249431.1	2245	2053.38	1494.83	321.384	ENSMUSG00000004897	Hdgf	heparin binding growth factor [Source:MGI Symbol;Acc:MGI:1194494]
ENSMUST00000018711.15	1351	1159.38	842.734	320.897	ENSMUSG00000018567	Gabarap	gamma-aminobutyric acid receptor associated protein [Source:MGI Symbol;Acc:MGI:1861742]
ENSMUST00000034740.15	5499	5307.38	3829.82	318.566	ENSMUSG00000032216	Nedd4	neural precursor cell expressed, developmentally down-regulated 4 [Source:MGI Symbol;Acc:MGI:97297]
ENSMUST00000111147.8	4069	3877.38	2795.93	318.338	ENSMUSG00000027184	Caprin1	cell cycle associated protein 1 [Source:MGI Symbol;Acc:MGI:1858234]
ENSMUST00000021049.9	1316	1124.38	810	318.033	ENSMUSG00000020708	Psmc5	protease (prosome, macropain) 26S subunit, ATPase 5 [Source:MGI Symbol;Acc:MGI:105047]
ENSMUST00000000804.7	4692	4500.38	3240	317.831	ENSMUSG00000000787	Ddx3x	DEAD box helicase 3, X-linked [Source:MGI Symbol;Acc:MGI:103064]
ENSMUST00000103093.10	2534	2342.38	1685.05	317.583	ENSMUSG00000017760	Ctsa	cathepsin A [Source:MGI Symbol;Acc:MGI:97748]
ENSMUST00000037056.9	540	349.27	250.717	316.901	ENSMUSG00000038690	Atp5mf	ATP synthase membrane subunit f [Source:MGI Symbol;Acc:MGI:1927558]
ENSMUST00000005017.15	2245	2053.38	1465.17	315.006	ENSMUSG00000004897	Hdgf	heparin binding growth factor [Source:MGI Symbol;Acc:MGI:1194494]
ENSMUST00000126764.2	961	769.385	547.477	314.139	ENSMUSG00000027245	Hypk	huntingtin interacting protein K [Source:MGI Symbol;Acc:MGI:1914943]
ENSMUST00000005705.8	3245	3053.38	2165	313.024	ENSMUSG00000005566	Trim28	tripartite motif-containing 28 [Source:MGI Symbol;Acc:MGI:109274]
ENSMUST00000069949.13	1647	1455.38	1031.92	313.019	ENSMUSG00000004980	Hnrnpa2b1	heterogeneous nuclear ribonucleoprotein A2/B1 [Source:MGI Symbol;Acc:MGI:104819]
ENSMUST00000065917.16	1486	1294.38	916.975	312.749	ENSMUSG00000058799	Nap1l1	nucleosome assembly protein 1-like 1 [Source:MGI Symbol;Acc:MGI:1855693]
ENSMUST00000045866.9	4722	4530.38	3200	311.829	ENSMUSG00000020075	Ddx21	DExD box helicase 21 [Source:MGI Symbol;Acc:MGI:1860494]
ENSMUST00000169860.8	1824	1632.38	1152.37	311.652	ENSMUSG00000062270	Morf4l1	mortality factor 4 like 1 [Source:MGI Symbol;Acc:MGI:1096551]
ENSMUST00000102866.10	2824	2632.38	1855.75	311.224	ENSMUSG00000054766	Set	SET nuclear oncogene [Source:MGI Symbol;Acc:MGI:1860267]
ENSMUST00000029846.5	2019	1827.38	1288	311.163	ENSMUSG00000028195	Ccn1	cellular communication network factor 1 [Source:MGI Symbol;Acc:MGI:88613]
ENSMUST00000112939.10	1670	1478.38	1039.36	310.37	ENSMUSG00000000568	Hnrnpd	heterogeneous nuclear ribonucleoprotein D [Source:MGI Symbol;Acc:MGI:101947]
ENSMUST00000054289.13	1094	902.38	633.582	309.966	ENSMUSG00000044533	Rps2	ribosomal protein S2 [Source:MGI Symbol;Acc:MGI:105110]
ENSMUST00000028592.12	1283	1091.38	763.971	309.031	ENSMUSG00000027170	Eif3m	eukaryotic translation initiation factor 3, subunit M [Source:MGI Symbol;Acc:MGI:1351744]
ENSMUST00000032078.9	2441	2249.38	1573.05	308.732	ENSMUSG00000030007	Cct7	chaperonin containing Tcp1, subunit 7 (eta) [Source:MGI Symbol;Acc:MGI:107184]
ENSMUST00000121320.2	171	34.338	24	308.561	ENSMUSG00000081344	Gm14303	predicted gene 14303 [Source:MGI Symbol;Acc:MGI:3651379]
ENSMUST00000025955.8	5125	4933.38	3447	308.459	ENSMUSG00000024991	Eif3a	eukaryotic translation initiation factor 3, subunit A [Source:MGI Symbol;Acc:MGI:95301]
ENSMUST00000040917.14	499	308.884	215.68	308.259	ENSMUSG00000036781	Rps27l	ribosomal protein S27-like [Source:MGI Symbol;Acc:MGI:1915191]
ENSMUST00000021083.7	1375	1183.38	826	308.146	ENSMUSG00000020737	Jpt1	Jupiter microtubule associated homolog 1 [Source:MGI Symbol;Acc:MGI:1096361]
ENSMUST00000169826.3	519	328.569	229.25	308.023	ENSMUSG00000025290	Rps24	ribosomal protein S24 [Source:MGI Symbol;Acc:MGI:98147]
ENSMUST00000058914.10	1982	1790.38	1247.83	307.689	ENSMUSG00000043091	Tuba1c	tubulin, alpha 1C [Source:MGI Symbol;Acc:MGI:1095409]
ENSMUST00000119827.8	1253	1061.38	739.313	307.509	ENSMUSG00000019942	Cdk1	cyclin dependent kinase 1 [Source:MGI Symbol;Acc:MGI:88351]
ENSMUST00000115621.9	1338	1146.38	794.841	306.092	ENSMUSG00000031167	Rbm3	RNA binding motif (RNP1, RRM) protein 3 [Source:MGI Symbol;Acc:MGI:1099460]
ENSMUST00000115371.9	1646	1454.38	1002.98	304.45	ENSMUSG00000034681	Rnps1	RNA binding protein with serine rich domain 1 [Source:MGI Symbol;Acc:MGI:97960]
ENSMUST00000111996.8	723	531.444	366.173	304.179	ENSMUSG00000018770	Atp5mc3	ATP synthase membrane subunit c locus 3 [Source:MGI Symbol;Acc:MGI:2442035]
ENSMUST00000114011.11	840	648.399	446.337	303.893	ENSMUSG00000007050	Lsm2	LSM2 homolog, U6 small nuclear RNA and mRNA degradation associated [Source:MGI Symbol;Acc:MGI:90676]
ENSMUST00000102528.11	2384	2192.38	1505.31	303.117	ENSMUSG00000004455	Ppp1cc	protein phosphatase 1 catalytic subunit gamma [Source:MGI Symbol;Acc:MGI:104872]
ENSMUST00000007130.15	3623	3431.38	2351.81	302.576	ENSMUSG00000006932	Ctnnb1	catenin (cadherin associated protein), beta 1 [Source:MGI Symbol;Acc:MGI:88276]
ENSMUST00000019109.8	1764	1572.38	1077	302.384	ENSMUSG00000018965	Ywhah	tyrosine 3-monooxygenase/tryptophan 5-monooxygenase activation protein, eta polypeptide [Source:MGI Symbol;Acc:MGI:109194]
ENSMUST00000080178.13	3019	2827.38	1934.71	302.087	ENSMUSG00000011257	Pabpc4	poly(A) binding protein, cytoplasmic 4 [Source:MGI Symbol;Acc:MGI:2385206]
ENSMUST00000000287.9	2097	1905.38	1302	301.669	ENSMUSG00000000278	Scpep1	serine carboxypeptidase 1 [Source:MGI Symbol;Acc:MGI:1921867]
ENSMUST00000032508.11	2217	2025.38	1378	300.361	ENSMUSG00000030357	Fkbp4	FK506 binding protein 4 [Source:MGI Symbol;Acc:MGI:95543]
ENSMUST00000090023.13	2080	1888.38	1282.74	299.882	ENSMUSG00000022841	Ap2m1	adaptor-related protein complex 2, mu 1 subunit [Source:MGI Symbol;Acc:MGI:1298405]
ENSMUST00000207849.2	2128	1936.38	1314.58	299.707	ENSMUSG00000070436	Serpinh1	serine (or cysteine) peptidase inhibitor, clade H, member 1 [Source:MGI Symbol;Acc:MGI:88283]
ENSMUST00000007257.10	1466	1274.38	864	299.306	ENSMUSG00000007041	Clic1	chloride intracellular channel 1 [Source:MGI Symbol;Acc:MGI:2148924]
ENSMUST00000067925.8	2628	2436.38	1649.95	298.97	ENSMUSG00000054717	Hmgb2	high mobility group box 2 [Source:MGI Symbol;Acc:MGI:96157]
ENSMUST00000172282.8	3110	2918.38	1975.96	298.908	ENSMUSG00000006498	Ptbp1	polypyrimidine tract binding protein 1 [Source:MGI Symbol;Acc:MGI:97791]
ENSMUST00000017610.11	3717	3525.38	2376.39	297.586	ENSMUSG00000017466	Timp2	tissue inhibitor of metalloproteinase 2 [Source:MGI Symbol;Acc:MGI:98753]
ENSMUST00000218893.2	661	469.536	316	297.111	ENSMUSG00000062981	Mrpl42	mitochondrial ribosomal protein L42 [Source:MGI Symbol;Acc:MGI:1333774]
ENSMUST00000220229.2	442	253.517	170.603	297.084	ENSMUSG00000020180	Snrpd3	small nuclear ribonucleoprotein D3 [Source:MGI Symbol;Acc:MGI:1914582]
ENSMUST00000031032.11	2307	2115.38	1421.83	296.729	ENSMUSG00000029147	Ppm1g	protein phosphatase 1G (formerly 2C), magnesium-dependent, gamma isoform [Source:MGI Symbol;Acc:MGI:106065]
ENSMUST00000045602.9	732	540.437	363	296.526	ENSMUSG00000040048	Ndufb10	NADH:ubiquinone oxidoreductase subunit B10 [Source:MGI Symbol;Acc:MGI:1915592]
ENSMUST00000080536.8	3793	3601.38	2416	296.162	ENSMUSG00000058355	Abce1	ATP-binding cassette, sub-family E (OABP), member 1 [Source:MGI Symbol;Acc:MGI:1195458]
ENSMUST00000038893.6	3767	3575.38	2394.23	295.627	ENSMUSG00000040945	Rcc2	regulator of chromosome condensation 2 [Source:MGI Symbol;Acc:MGI:1919784]
ENSMUST00000100489.4	2325	2133.38	1428	295.502	ENSMUSG00000001847	Rac1	Rac family small GTPase 1 [Source:MGI Symbol;Acc:MGI:97845]
ENSMUST00000203436.3	1667	1475.38	987.469	295.475	ENSMUSG00000036371	Serbp1	serpine1 mRNA binding protein 1 [Source:MGI Symbol;Acc:MGI:1914120]
ENSMUST00000004206.10	1101	909.38	607	294.675	ENSMUSG00000070319	Eif3g	eukaryotic translation initiation factor 3, subunit G [Source:MGI Symbol;Acc:MGI:1858258]
ENSMUST00000090031.12	593	401.812	266.797	293.129	ENSMUSG00000068523	Gng5	G protein subunit gamma 5 [Source:MGI Symbol;Acc:MGI:109164]
ENSMUST00000002091.6	1219	1027.38	682	293.058	ENSMUSG00000002015	Bcap31	B cell receptor associated protein 31 [Source:MGI Symbol;Acc:MGI:1350933]
ENSMUST00000048687.11	1019	827.38	547.479	292.121	ENSMUSG00000042712	Tceal9	transcription elongation factor A like 9 [Source:MGI Symbol;Acc:MGI:109567]
ENSMUST00000059472.10	2804	2612.38	1723.84	291.313	ENSMUSG00000053907	Mat2a	methionine adenosyltransferase II, alpha [Source:MGI Symbol;Acc:MGI:2443731]
ENSMUST00000040518.6	1942	1750.38	1155	291.307	ENSMUSG00000033047	Eif3l	eukaryotic translation initiation factor 3, subunit L [Source:MGI Symbol;Acc:MGI:2386251]
ENSMUST00000031341.11	1315	1123.38	735.636	289.093	ENSMUSG00000029394	Cdk2ap1	cyclin dependent kinase 2 associated protein 1 [Source:MGI Symbol;Acc:MGI:1202069]
ENSMUST00000021595.10	1591	1399.38	912.998	288.028	ENSMUSG00000021178	Psmc1	protease (prosome, macropain) 26S subunit, ATPase 1 [Source:MGI Symbol;Acc:MGI:106054]
ENSMUST00000170010.3	758	566.413	369.053	287.644	ENSMUSG00000024844	Banf1	BAF nuclear assembly factor 1 [Source:MGI Symbol;Acc:MGI:1346330]
ENSMUST00000135088.9	2197	2005.38	1306.1	287.529	ENSMUSG00000076432	Ywhaq	tyrosine 3-monooxygenase/tryptophan 5-monooxygenase activation protein theta [Source:MGI Symbol;Acc:MGI:891963]
ENSMUST00000030134.9	3810	3618.38	2354	287.206	ENSMUSG00000028426	Rad23b	RAD23 homolog B, nucleotide excision repair protein [Source:MGI Symbol;Acc:MGI:105128]
ENSMUST00000160682.8	489	299.09	194.382	286.916	ENSMUSG00000084786	Ubl5	ubiquitin-like 5 [Source:MGI Symbol;Acc:MGI:1913427]
ENSMUST00000229618.2	1576	1384.38	898.482	286.52	ENSMUSG00000056851	Pcbp2	poly(rC) binding protein 2 [Source:MGI Symbol;Acc:MGI:108202]
ENSMUST00000195014.6	1059	867.38	562.716	286.405	ENSMUSG00000041355	Ssr2	signal sequence receptor, beta [Source:MGI Symbol;Acc:MGI:1913506]
ENSMUST00000102508.10	1674	1482.38	960.893	286.165	ENSMUSG00000028745	Capzb	capping actin protein of muscle Z-line subunit beta [Source:MGI Symbol;Acc:MGI:104652]
ENSMUST00000050328.15	3647	3455.38	2237.38	285.854	ENSMUSG00000035150	Eif2s3x	eukaryotic translation initiation factor 2, subunit 3, structural gene X-linked [Source:MGI Symbol;Acc:MGI:1349431]
ENSMUST00000030118.10	3376	3184.38	2061.05	285.736	ENSMUSG00000028410	Dnaja1	DnaJ heat shock protein family (Hsp40) member A1 [Source:MGI Symbol;Acc:MGI:1270129]
ENSMUST00000162814.8	724	532.442	343.225	284.582	ENSMUSG00000060743	H3f3a	H3.3 histone A [Source:MGI Symbol;Acc:MGI:1097686]
ENSMUST00000000505.16	2962	2770.38	1784.94	284.436	ENSMUSG00000029730	Mcm7	minichromosome maintenance complex component 7 [Source:MGI Symbol;Acc:MGI:1298398]
ENSMUST00000068031.8	5221	5029.38	3239	284.313	ENSMUSG00000020914	Top2a	topoisomerase (DNA) II alpha [Source:MGI Symbol;Acc:MGI:98790]
ENSMUST00000040428.4	611	419.72	270.076	284.072	ENSMUSG00000093989	Rnasek	ribonuclease, RNase K [Source:MGI Symbol;Acc:MGI:106369]
ENSMUST00000112090.2	729	537.438	345.432	283.749	ENSMUSG00000009013	Dynll1	dynein light chain LC8-type 1 [Source:MGI Symbol;Acc:MGI:1861457]
ENSMUST00000021942.8	2644	2452.38	1574	283.346	ENSMUSG00000021486	Prelid1	PRELI domain containing 1 [Source:MGI Symbol;Acc:MGI:1913744]
ENSMUST00000025095.9	1076	884.38	566	282.539	ENSMUSG00000024248	Cox7a2l	cytochrome c oxidase subunit 7A2 like [Source:MGI Symbol;Acc:MGI:106015]
ENSMUST00000034432.7	1178	986.38	631	282.414	ENSMUSG00000031954	Cfdp1	craniofacial development protein 1 [Source:MGI Symbol;Acc:MGI:1344403]
ENSMUST00000020203.7	861	669.396	428	282.268	ENSMUSG00000020018	Snrpf	small nuclear ribonucleoprotein polypeptide F [Source:MGI Symbol;Acc:MGI:1917128]
ENSMUST00000020759.12	2037	1845.38	1173	280.616	ENSMUSG00000020467	Efemp1	epidermal growth factor-containing fibulin-like extracellular matrix protein 1 [Source:MGI Symbol;Acc:MGI:1339998]
ENSMUST00000100484.6	1899	1707.38	1081	279.509	ENSMUSG00000016554	Eif3d	eukaryotic translation initiation factor 3, subunit D [Source:MGI Symbol;Acc:MGI:1933181]
ENSMUST00000021559.14	1293	1101.38	696.48	279.172	ENSMUSG00000021131	Erh	ERH mRNA splicing and mitosis factor [Source:MGI Symbol;Acc:MGI:108089]
ENSMUST00000095267.8	1667	1475.38	932	278.877	ENSMUSG00000071076	Jund	jun D proto-oncogene [Source:MGI Symbol;Acc:MGI:96648]
ENSMUST00000179543.8	2785	2593.38	1637	278.665	ENSMUSG00000095567	Noc2l	NOC2 like nucleolar associated transcriptional repressor [Source:MGI Symbol;Acc:MGI:1931051]
ENSMUST00000081026.11	888	696.392	439.542	278.642	ENSMUSG00000060743	H3f3a	H3.3 histone A [Source:MGI Symbol;Acc:MGI:1097686]
ENSMUST00000026667.15	1509	1317.38	831	278.478	ENSMUSG00000025580	Eif4a3	eukaryotic translation initiation factor 4A3 [Source:MGI Symbol;Acc:MGI:1923731]
ENSMUST00000021807.13	2556	2364.38	1487	277.648	ENSMUSG00000021377	Dek	DEK proto-oncogene (DNA binding) [Source:MGI Symbol;Acc:MGI:1926209]
ENSMUST00000102842.10	2257	2065.38	1298.2	277.488	ENSMUSG00000020458	Rtn4	reticulon 4 [Source:MGI Symbol;Acc:MGI:1915835]
ENSMUST00000116380.9	2756	2564.38	1608	276.824	ENSMUSG00000027642	Rpn2	ribophorin II [Source:MGI Symbol;Acc:MGI:98085]
ENSMUST00000007980.7	2678	2486.38	1559	276.808	ENSMUSG00000007836	Hnrnpa0	heterogeneous nuclear ribonucleoprotein A0 [Source:MGI Symbol;Acc:MGI:1924384]
ENSMUST00000028938.7	860	668.396	418	276.085	ENSMUSG00000027447	Cst3	cystatin C [Source:MGI Symbol;Acc:MGI:102519]
ENSMUST00000237400.2	2745	2553.38	1596.57	276.041	ENSMUSG00000024587	Nars	asparaginyl-tRNA synthetase [Source:MGI Symbol;Acc:MGI:1917473]
ENSMUST00000102482.5	297	121.641	76.028	275.928	ENSMUSG00000043770	Gm12481	predicted gene 12481 [Source:MGI Symbol;Acc:MGI:3650743]
ENSMUST00000025163.14	807	615.404	384.483	275.814	ENSMUSG00000024309	Pfdn6	prefoldin subunit 6 [Source:MGI Symbol;Acc:MGI:95908]
ENSMUST00000002677.11	4265	4073.38	2539.58	275.237	ENSMUSG00000002602	Axl	AXL receptor tyrosine kinase [Source:MGI Symbol;Acc:MGI:1347244]
ENSMUST00000120377.8	2021	1829.38	1140.34	275.188	ENSMUSG00000028063	Lmna	lamin A [Source:MGI Symbol;Acc:MGI:96794]
ENSMUST00000208532.2	489	299.09	185.925	274.434	ENSMUSG00000030744	Rps3	ribosomal protein S3 [Source:MGI Symbol;Acc:MGI:1350917]
ENSMUST00000010239.6	1819	1627.38	1011.48	274.39	ENSMUSG00000010095	Slc3a2	solute carrier family 3 (activators of dibasic and neutral amino acid transport), member 2 [Source:MGI Symbol;Acc:MGI:96955]
ENSMUST00000175977.8	1470	1278.38	793.438	274.002	ENSMUSG00000025613	Cct8	chaperonin containing Tcp1, subunit 8 (theta) [Source:MGI Symbol;Acc:MGI:107183]
ENSMUST00000094815.5	1875	1683.38	1040.3	272.821	ENSMUSG00000052833	Sae1	SUMO1 activating enzyme subunit 1 [Source:MGI Symbol;Acc:MGI:1929264]
ENSMUST00000031061.12	3010	2818.38	1737	272.083	ENSMUSG00000029169	Dhx15	DEAH (Asp-Glu-Ala-His) box polypeptide 15 [Source:MGI Symbol;Acc:MGI:1099786]
ENSMUST00000079866.11	2948	2756.38	1698.31	272.006	ENSMUSG00000018379	Srsf1	serine and arginine-rich splicing factor 1 [Source:MGI Symbol;Acc:MGI:98283]
ENSMUST00000113498.9	4644	4452.38	2739.32	271.613	ENSMUSG00000064080	Fbln2	fibulin 2 [Source:MGI Symbol;Acc:MGI:95488]
ENSMUST00000025642.14	2134	1942.38	1194.84	271.565	ENSMUSG00000024735	Prpf19	pre-mRNA processing factor 19 [Source:MGI Symbol;Acc:MGI:106247]
ENSMUST00000094151.6	1949	1757.38	1081	271.557	ENSMUSG00000020496	Rnf187	ring finger protein 187 [Source:MGI Symbol;Acc:MGI:1914224]
ENSMUST00000020562.5	1634	1442.38	881.325	269.747	ENSMUSG00000007739	Cct4	chaperonin containing Tcp1, subunit 4 (delta) [Source:MGI Symbol;Acc:MGI:104689]
ENSMUST00000020630.8	4618	4426.38	2703	269.586	ENSMUSG00000020361	Hspa4	heat shock protein 4 [Source:MGI Symbol;Acc:MGI:1342292]
ENSMUST00000033283.10	3997	3805.38	2316	268.684	ENSMUSG00000030978	Rrm1	ribonucleotide reductase M1 [Source:MGI Symbol;Acc:MGI:98180]
ENSMUST00000023749.15	2452	2260.38	1375.18	268.584	ENSMUSG00000023010	Tmbim6	transmembrane BAX inhibitor motif containing 6 [Source:MGI Symbol;Acc:MGI:99682]
ENSMUST00000033662.9	2848	2656.38	1616	268.566	ENSMUSG00000031299	Pdha1	pyruvate dehydrogenase E1 alpha 1 [Source:MGI Symbol;Acc:MGI:97532]
ENSMUST00000020909.5	1839	1647.38	1001	268.251	ENSMUSG00000020585	Laptm4a	lysosomal-associated protein transmembrane 4A [Source:MGI Symbol;Acc:MGI:108017]
ENSMUST00000062678.11	1984	1792.38	1089	268.225	ENSMUSG00000061032	Rrp1	ribosomal RNA processing 1 [Source:MGI Symbol;Acc:MGI:1203500]
ENSMUST00000109021.4	405	218.252	132.383	267.777	ENSMUSG00000044894	Uqcrq	ubiquinol-cytochrome c reductase, complex III subunit VII [Source:MGI Symbol;Acc:MGI:107807]
ENSMUST00000180140.8	693	501.477	304.053	267.67	ENSMUSG00000023904	Hcfc1r1	host cell factor C1 regulator 1 (XPO1-dependent) [Source:MGI Symbol;Acc:MGI:2663619]
ENSMUST00000029414.12	2957	2765.38	1669.94	266.593	ENSMUSG00000027828	Ssr3	signal sequence receptor, gamma [Source:MGI Symbol;Acc:MGI:1914687]
ENSMUST00000016400.9	1441	1249.38	752	265.72	ENSMUSG00000016256	Ctsz	cathepsin Z [Source:MGI Symbol;Acc:MGI:1891190]
ENSMUST00000066257.6	3738	3546.38	2119	263.783	ENSMUSG00000028790	Khdrbs1	KH domain containing, RNA binding, signal transduction associated 1 [Source:MGI Symbol;Acc:MGI:893579]
ENSMUST00000018821.9	1685	1493.38	892	263.691	ENSMUSG00000018677	Slc25a39	solute carrier family 25, member 39 [Source:MGI Symbol;Acc:MGI:1196386]
ENSMUST00000029773.13	2049	1857.38	1107	263.116	ENSMUSG00000053931	Cnn3	calponin 3, acidic [Source:MGI Symbol;Acc:MGI:1919244]
ENSMUST00000178474.8	2565	2373.38	1411.2	262.495	ENSMUSG00000026341	Actr3	ARP3 actin-related protein 3 [Source:MGI Symbol;Acc:MGI:1921367]
ENSMUST00000019576.15	1656	1464.38	870.092	262.308	ENSMUSG00000005481	Ddx39a	DEAD box helicase 39a [Source:MGI Symbol;Acc:MGI:1915528]
ENSMUST00000002518.9	1411	1219.38	724	262.12	ENSMUSG00000054452	Tle5	TLE family member 5, transcriptional modulator [Source:MGI Symbol;Acc:MGI:95806]
ENSMUST00000008016.3	1278	1086.38	642	260.888	ENSMUSG00000007872	Id3	inhibitor of DNA binding 3 [Source:MGI Symbol;Acc:MGI:96398]
ENSMUST00000031862.14	1889	1697.38	1000.72	260.277	ENSMUSG00000029836	Cbx3	chromobox 3 [Source:MGI Symbol;Acc:MGI:108515]
ENSMUST00000109699.11	2834	2642.38	1556.27	260.01	ENSMUSG00000021595	Nsun2	NOL1/NOP2/Sun domain family member 2 [Source:MGI Symbol;Acc:MGI:107252]
ENSMUST00000114459.8	1728	1536.38	903.38	259.581	ENSMUSG00000004980	Hnrnpa2b1	heterogeneous nuclear ribonucleoprotein A2/B1 [Source:MGI Symbol;Acc:MGI:104819]
ENSMUST00000005371.12	1772	1580.38	928.724	259.433	ENSMUSG00000059552	Trp53	transformation related protein 53 [Source:MGI Symbol;Acc:MGI:98834]
ENSMUST00000062356.7	1605	1413.38	830	259.251	ENSMUSG00000047945	Marcksl1	MARCKS-like 1 [Source:MGI Symbol;Acc:MGI:97143]
ENSMUST00000237142.2	2020	1828.38	1072	258.839	ENSMUSG00000024803	Ankrd1	ankyrin repeat domain 1 (cardiac muscle) [Source:MGI Symbol;Acc:MGI:1097717]
ENSMUST00000073238.8	407	220.144	128.897	258.487	ENSMUSG00000060143	Gm10076	predicted gene 10076 [Source:MGI Symbol;Acc:MGI:3704451]
ENSMUST00000016571.8	419	231.51	135	257.433	ENSMUSG00000016427	Ndufa1	NADH:ubiquinone oxidoreductase subunit A1 [Source:MGI Symbol;Acc:MGI:1929511]
ENSMUST00000029082.9	914	722.388	420.601	257.04	ENSMUSG00000027566	Psma7	proteasome subunit alpha 7 [Source:MGI Symbol;Acc:MGI:1347070]
ENSMUST00000232265.2	1681	1489.38	863.519	255.957	ENSMUSG00000046711	Hmga1	high mobility group AT-hook 1 [Source:MGI Symbol;Acc:MGI:96160]
ENSMUST00000032309.13	1853	1661.38	963.019	255.898	ENSMUSG00000030189	Ybx3	Y box protein 3 [Source:MGI Symbol;Acc:MGI:2137670]
ENSMUST00000021425.8	1377	1185.38	686.933	255.834	ENSMUSG00000021037	Ahsa1	AHA1, activator of heat shock protein ATPase 1 [Source:MGI Symbol;Acc:MGI:2387603]
ENSMUST00000067663.14	1636	1444.38	837	255.826	ENSMUSG00000002102	Psmc3	proteasome (prosome, macropain) 26S subunit, ATPase 3 [Source:MGI Symbol;Acc:MGI:1098754]
ENSMUST00000005810.9	2085	1893.38	1096	255.549	ENSMUSG00000005667	Mthfd2	methylenetetrahydrofolate dehydrogenase (NAD+ dependent), methenyltetrahydrofolate cyclohydrolase [Source:MGI Symbol;Acc:MGI:1338850]
ENSMUST00000032168.7	3172	2980.38	1724	255.368	ENSMUSG00000030082	Sec61a1	SEC61 translocon subunit alpha 1 [Source:MGI Symbol;Acc:MGI:1858417]
ENSMUST00000102525.11	899	707.392	409	255.249	ENSMUSG00000029465	Arpc3	actin related protein 2/3 complex, subunit 3 [Source:MGI Symbol;Acc:MGI:1928375]
ENSMUST00000178676.3	273	102.388	59.173	255.139	ENSMUSG00000094627	Gm10182	predicted pseudogene 10182 [Source:MGI Symbol;Acc:MGI:3704327]
ENSMUST00000106291.10	1512	1320.38	762.668	254.998	ENSMUSG00000078578	Ube2d3	ubiquitin-conjugating enzyme E2D 3 [Source:MGI Symbol;Acc:MGI:1913355]
ENSMUST00000113820.9	1439	1247.38	719.492	254.641	ENSMUSG00000006304	Arpc2	actin related protein 2/3 complex, subunit 2 [Source:MGI Symbol;Acc:MGI:1923959]
ENSMUST00000001780.10	2690	2498.38	1440	254.451	ENSMUSG00000001729	Akt1	thymoma viral proto-oncogene 1 [Source:MGI Symbol;Acc:MGI:87986]
ENSMUST00000110690.9	3527	3335.38	1920.85	254.242	ENSMUSG00000022186	Oxct1	3-oxoacid CoA transferase 1 [Source:MGI Symbol;Acc:MGI:1914291]
ENSMUST00000117399.2	3842	3650.38	2102	254.212	ENSMUSG00000031207	Msn	moesin [Source:MGI Symbol;Acc:MGI:97167]
ENSMUST00000201376.4	383	197.672	113.736	254.011	ENSMUSG00000029649	Pomp	proteasome maturation protein [Source:MGI Symbol;Acc:MGI:1913787]
ENSMUST00000001834.4	2009	1817.38	1044	253.604	ENSMUSG00000001783	Rtcb	RNA 2',3'-cyclic phosphate and 5'-OH ligase [Source:MGI Symbol;Acc:MGI:106379]
ENSMUST00000037748.9	7640	7448.38	4277	253.5	ENSMUSG00000039630	Hnrnpu	heterogeneous nuclear ribonucleoprotein U [Source:MGI Symbol;Acc:MGI:1858195]
ENSMUST00000030538.5	2120	1928.38	1106	253.2	ENSMUSG00000028757	Ddost	dolichyl-di-phosphooligosaccharide-protein glycotransferase [Source:MGI Symbol;Acc:MGI:1194508]
ENSMUST00000020372.6	445	256.415	147	253.089	ENSMUSG00000020163	Uqcr11	ubiquinol-cytochrome c reductase, complex III subunit XI [Source:MGI Symbol;Acc:MGI:1913844]
ENSMUST00000005923.7	1183	991.38	567	252.49	ENSMUSG00000005779	Psmb4	proteasome (prosome, macropain) subunit, beta type 4 [Source:MGI Symbol;Acc:MGI:1098257]
ENSMUST00000020286.7	1364	1172.38	668	251.541	ENSMUSG00000020089	Ppa1	pyrophosphatase (inorganic) 1 [Source:MGI Symbol;Acc:MGI:97831]
ENSMUST00000166407.9	1033	841.38	476.924	250.241	ENSMUSG00000071655	Ubxn1	UBX domain protein 1 [Source:MGI Symbol;Acc:MGI:1289301]
ENSMUST00000218127.2	691	499.479	283.083	250.205	ENSMUSG00000090841	Myl6	myosin, light polypeptide 6, alkali, smooth muscle and non-muscle [Source:MGI Symbol;Acc:MGI:109318]
ENSMUST00000023608.14	809	617.404	349.446	249.868	ENSMUSG00000022890	Atp5pf	ATP synthase peripheral stalk subunit F6 [Source:MGI Symbol;Acc:MGI:107777]
ENSMUST00000044200.11	2597	2405.38	1361	249.79	ENSMUSG00000038279	Nop2	NOP2 nucleolar protein [Source:MGI Symbol;Acc:MGI:107891]
ENSMUST00000233292.2	261	93.135	52.491	248.811	ENSMUSG00000040681	Hmgn1	high mobility group nucleosomal binding domain 1 [Source:MGI Symbol;Acc:MGI:96120]
ENSMUST00000048249.8	528	337.424	190	248.587	ENSMUSG00000041881	Ndufa7	NADH:ubiquinone oxidoreductase subunit A7 [Source:MGI Symbol;Acc:MGI:1913666]
ENSMUST00000005041.15	2183	1991.38	1120.64	248.435	ENSMUSG00000030435	U2af2	U2 small nuclear ribonucleoprotein auxiliary factor (U2AF) 2 [Source:MGI Symbol;Acc:MGI:98886]
ENSMUST00000087315.14	4137	3945.38	2218	248.184	ENSMUSG00000007029	Vars	valyl-tRNA synthetase [Source:MGI Symbol;Acc:MGI:90675]
ENSMUST00000034131.10	3474	3282.38	1843	247.878	ENSMUSG00000031696	Vps35	VPS35 retromer complex component [Source:MGI Symbol;Acc:MGI:1890467]
ENSMUST00000064234.7	3164	2972.38	1668	247.738	ENSMUSG00000052397	Ezr	ezrin [Source:MGI Symbol;Acc:MGI:98931]
ENSMUST00000031627.9	2353	2161.38	1211	247.351	ENSMUSG00000029623	Pdap1	PDGFA associated protein 1 [Source:MGI Symbol;Acc:MGI:2448536]
ENSMUST00000020980.12	2193	2001.38	1119	246.832	ENSMUSG00000020649	Rrm2	ribonucleotide reductase M2 [Source:MGI Symbol;Acc:MGI:98181]
ENSMUST00000069057.13	4547	4355.38	2432.97	246.61	ENSMUSG00000017774	Myo1c	myosin IC [Source:MGI Symbol;Acc:MGI:106612]
ENSMUST00000033131.12	1119	927.38	517.993	246.585	ENSMUSG00000030842	Lamtor1	late endosomal/lysosomal adaptor, MAPK and MTOR activator 1 [Source:MGI Symbol;Acc:MGI:1913758]
ENSMUST00000034720.12	2200	2008.38	1119	245.972	ENSMUSG00000032199	Polr2m	polymerase (RNA) II (DNA directed) polypeptide M [Source:MGI Symbol;Acc:MGI:107282]
ENSMUST00000033008.10	1201	1009.38	561.053	245.386	ENSMUSG00000030751	Psma1	proteasome subunit alpha 1 [Source:MGI Symbol;Acc:MGI:1347005]
ENSMUST00000086535.12	1049	857.38	474.412	244.277	ENSMUSG00000073702	Rpl31	ribosomal protein L31 [Source:MGI Symbol;Acc:MGI:2149632]
ENSMUST00000028619.5	1902	1710.38	945	243.916	ENSMUSG00000027195	Hsd17b12	hydroxysteroid (17-beta) dehydrogenase 12 [Source:MGI Symbol;Acc:MGI:1926967]
ENSMUST00000026565.7	678	486.503	268	243.192	ENSMUSG00000025492	Ifitm3	interferon induced transmembrane protein 3 [Source:MGI Symbol;Acc:MGI:1913391]
ENSMUST00000072566.5	734	542.434	298.458	242.905	ENSMUSG00000020857	Nme2	NME/NM23 nucleoside diphosphate kinase 2 [Source:MGI Symbol;Acc:MGI:97356]
ENSMUST00000179569.3	771	579.41	317.398	241.835	ENSMUSG00000096255	Dynlt1b	dynein light chain Tctex-type 1B [Source:MGI Symbol;Acc:MGI:98643]
ENSMUST00000103172.4	1911	1719.38	939	241.098	ENSMUSG00000015932	Dstn	destrin [Source:MGI Symbol;Acc:MGI:1929270]
ENSMUST00000026723.9	1289	1097.38	599	240.974	ENSMUSG00000025630	Hprt	hypoxanthine guanine phosphoribosyl transferase [Source:MGI Symbol;Acc:MGI:96217]
ENSMUST00000037099.9	4119	3927.38	2138	240.329	ENSMUSG00000037242	Clic4	chloride intracellular channel 4 (mitochondrial) [Source:MGI Symbol;Acc:MGI:1352754]
ENSMUST00000050552.15	3876	3684.38	1999	239.524	ENSMUSG00000051223	Bzw1	basic leucine zipper and W2 domains 1 [Source:MGI Symbol;Acc:MGI:1914132]
ENSMUST00000031423.10	4486	4294.38	2329.2	239.446	ENSMUSG00000029467	Atp2a2	ATPase, Ca++ transporting, cardiac muscle, slow twitch 2 [Source:MGI Symbol;Acc:MGI:88110]
ENSMUST00000040314.12	1599	1407.38	763	239.339	ENSMUSG00000037197	Rbm17	RNA binding motif protein 17 [Source:MGI Symbol;Acc:MGI:1924188]
ENSMUST00000027384.6	2845	2653.38	1438	239.254	ENSMUSG00000026192	Atic	5-aminoimidazole-4-carboxamide ribonucleotide formyltransferase/IMP cyclohydrolase [Source:MGI Symbol;Acc:MGI:1351352]
ENSMUST00000084124.7	2218	2026.38	1097	238.994	ENSMUSG00000028961	Pgd	phosphogluconate dehydrogenase [Source:MGI Symbol;Acc:MGI:97553]
ENSMUST00000025218.8	3709	3517.38	1902	238.722	ENSMUSG00000024360	Etf1	eukaryotic translation termination factor 1 [Source:MGI Symbol;Acc:MGI:2385071]
ENSMUST00000222087.4	980	788.383	426	238.547	ENSMUSG00000031838	Ifi30	interferon gamma inducible protein 30 [Source:MGI Symbol;Acc:MGI:2137648]
ENSMUST00000006565.13	1793	1601.38	865	238.464	ENSMUSG00000006398	Cdc20	cell division cycle 20 [Source:MGI Symbol;Acc:MGI:1859866]
ENSMUST00000034848.14	1165	973.38	523.994	237.654	ENSMUSG00000032301	Psma4	proteasome subunit alpha 4 [Source:MGI Symbol;Acc:MGI:1347060]
ENSMUST00000014913.11	1758	1566.38	840.519	236.892	ENSMUSG00000014769	Psmb1	proteasome (prosome, macropain) subunit, beta type 1 [Source:MGI Symbol;Acc:MGI:104884]
ENSMUST00000231200.2	6457	6265.38	3353.07	236.263	ENSMUSG00000075470	Alg10b	asparagine-linked glycosylation 10B (alpha-1,2-glucosyltransferase) [Source:MGI Symbol;Acc:MGI:2146159]
ENSMUST00000224182.2	2754	2562.38	1370.94	236.197	ENSMUSG00000021546	Hnrnpk	heterogeneous nuclear ribonucleoprotein K [Source:MGI Symbol;Acc:MGI:99894]
ENSMUST00000033720.12	2244	2052.38	1097.96	236.172	ENSMUSG00000031353	Rbbp7	retinoblastoma binding protein 7, chromatin remodeling factor [Source:MGI Symbol;Acc:MGI:1194910]
ENSMUST00000025186.16	2320	2128.38	1137.53	235.946	ENSMUSG00000024327	Slc39a7	solute carrier family 39 (zinc transporter), member 7 [Source:MGI Symbol;Acc:MGI:95909]
ENSMUST00000108751.8	4021	3829.38	2046.07	235.881	ENSMUSG00000005417	Mprip	myosin phosphatase Rho interacting protein [Source:MGI Symbol;Acc:MGI:1349438]
ENSMUST00000035301.7	1135	943.38	503	235.387	ENSMUSG00000039105	Atp6v1g1	ATPase, H+ transporting, lysosomal V1 subunit G1 [Source:MGI Symbol;Acc:MGI:1913540]
ENSMUST00000095347.13	2617	2425.38	1292.32	235.229	ENSMUSG00000024335	Brd2	bromodomain containing 2 [Source:MGI Symbol;Acc:MGI:99495]
ENSMUST00000030805.14	908	716.388	381.413	235.044	ENSMUSG00000028964	Park7	Parkinson disease (autosomal recessive, early onset) 7 [Source:MGI Symbol;Acc:MGI:2135637]
ENSMUST00000001989.9	4071	3879.38	2064.45	234.932	ENSMUSG00000001924	Uba1	ubiquitin-like modifier activating enzyme 1 [Source:MGI Symbol;Acc:MGI:98890]
ENSMUST00000102604.11	1781	1589.38	844.31	234.517	ENSMUSG00000028792	Ak2	adenylate kinase 2 [Source:MGI Symbol;Acc:MGI:87978]
ENSMUST00000078286.6	2606	2414.38	1282	234.414	ENSMUSG00000063888	Rpl7l1	ribosomal protein L7-like 1 [Source:MGI Symbol;Acc:MGI:1913479]
ENSMUST00000081387.11	947	755.386	399.051	233.217	ENSMUSG00000017716	Birc5	baculoviral IAP repeat-containing 5 [Source:MGI Symbol;Acc:MGI:1203517]
ENSMUST00000143600.2	521	330.533	174.129	232.571	ENSMUSG00000021963	Sap18	Sin3-associated polypeptide 18 [Source:MGI Symbol;Acc:MGI:1277978]
ENSMUST00000043757.15	3161	2969.38	1564	232.526	ENSMUSG00000038762	Abcf1	ATP-binding cassette, sub-family F (GCN20), member 1 [Source:MGI Symbol;Acc:MGI:1351658]
ENSMUST00000019514.10	2290	2098.38	1105	232.476	ENSMUSG00000019370	Calm3	calmodulin 3 [Source:MGI Symbol;Acc:MGI:103249]
ENSMUST00000249594.1	1149	957.38	504.035	232.422	ENSMUSG00000030122	Ptms	parathymosin [Source:MGI Symbol;Acc:MGI:1916452]
ENSMUST00000018992.4	2109	1917.38	1009	232.318	ENSMUSG00000018848	Rars	arginyl-tRNA synthetase [Source:MGI Symbol;Acc:MGI:1914297]
ENSMUST00000203652.3	2605	2413.38	1261.91	230.836	ENSMUSG00000029860	Zyx	zyxin [Source:MGI Symbol;Acc:MGI:103072]
ENSMUST00000035983.12	1856	1664.38	869.72	230.689	ENSMUSG00000041453	Rpl21	ribosomal protein L21 [Source:MGI Symbol;Acc:MGI:1278340]
ENSMUST00000029382.13	1752	1560.38	815	230.583	ENSMUSG00000027804	Ppid	peptidylprolyl isomerase D (cyclophilin D) [Source:MGI Symbol;Acc:MGI:1914988]
ENSMUST00000094657.10	1401	1209.38	631.128	230.386	ENSMUSG00000054405	Dnajc8	DnaJ heat shock protein family (Hsp40) member C8 [Source:MGI Symbol;Acc:MGI:1915848]
ENSMUST00000173867.8	2484	2292.38	1192.67	229.687	ENSMUSG00000007739	Cct4	chaperonin containing Tcp1, subunit 4 (delta) [Source:MGI Symbol;Acc:MGI:104689]
ENSMUST00000068045.14	3877	3685.38	1915	229.397	ENSMUSG00000054808	Actn4	actinin alpha 4 [Source:MGI Symbol;Acc:MGI:1890773]
ENSMUST00000087514.9	1563	1371.38	710	228.561	ENSMUSG00000067367	Lyar	Ly1 antibody reactive clone [Source:MGI Symbol;Acc:MGI:107470]
ENSMUST00000064314.10	1256	1064.38	551	228.536	ENSMUSG00000052456	Get3	guided entry of tail-anchored proteins factor 3, ATPase [Source:MGI Symbol;Acc:MGI:1928379]
ENSMUST00000075853.6	692	500.478	258.962	228.429	ENSMUSG00000062248	Cks2	CDC28 protein kinase regulatory subunit 2 [Source:MGI Symbol;Acc:MGI:1913447]
ENSMUST00000026050.8	1182	990.38	512	228.228	ENSMUSG00000025068	Gsto1	glutathione S-transferase omega 1 [Source:MGI Symbol;Acc:MGI:1342273]
ENSMUST00000059155.11	2697	2505.38	1292	227.661	ENSMUSG00000045294	Insig1	insulin induced gene 1 [Source:MGI Symbol;Acc:MGI:1916289]
ENSMUST00000102503.10	1221	1029.38	529	226.872	ENSMUSG00000028741	Mrto4	mRNA turnover 4, ribosome maturation factor [Source:MGI Symbol;Acc:MGI:1917152]
ENSMUST00000055808.6	3520	3328.38	1708.6	226.625	ENSMUSG00000051391	Ywhag	tyrosine 3-monooxygenase/tryptophan 5-monooxygenase activation protein, gamma polypeptide [Source:MGI Symbol;Acc:MGI:108109]
ENSMUST00000043675.9	544	353.227	180	224.967	ENSMUSG00000038717	Atp5mg	ATP synthase membrane subunit g [Source:MGI Symbol;Acc:MGI:1351597]
ENSMUST00000047281.10	902	710.39	362	224.964	ENSMUSG00000041203	Trir	telomerase RNA component interacting RNase [Source:MGI Symbol;Acc:MGI:1922833]
ENSMUST00000055704.12	2215	2023.38	1030.81	224.907	ENSMUSG00000032562	Gnai2	guanine nucleotide binding protein (G protein), alpha inhibiting 2 [Source:MGI Symbol;Acc:MGI:95772]
ENSMUST00000108857.2	541	350.259	178	224.353	ENSMUSG00000018585	Atox1	antioxidant 1 copper chaperone [Source:MGI Symbol;Acc:MGI:1333855]
ENSMUST00000034138.7	2919	2727.38	1382	223.698	ENSMUSG00000031701	Dnaja2	DnaJ heat shock protein family (Hsp40) member A2 [Source:MGI Symbol;Acc:MGI:1931882]
ENSMUST00000029165.4	1045	853.38	432	223.482	ENSMUSG00000027637	Rab5if	RAB5 interacting factor [Source:MGI Symbol;Acc:MGI:1914638]
ENSMUST00000016396.8	421	233.412	118	223.182	ENSMUSG00000016252	Atp5f1e	ATP synthase F1 subunit epsilon [Source:MGI Symbol;Acc:MGI:1855697]
ENSMUST00000038572.15	2142	1950.38	985.427	223.052	ENSMUSG00000015165	Hnrnpl	heterogeneous nuclear ribonucleoprotein L [Source:MGI Symbol;Acc:MGI:104816]
ENSMUST00000026743.14	1653	1461.38	738	222.943	ENSMUSG00000025651	Uqcrc1	ubiquinol-cytochrome c reductase core protein 1 [Source:MGI Symbol;Acc:MGI:107876]
ENSMUST00000031726.15	1860	1668.38	837.146	221.517	ENSMUSG00000029713	Gnb2	guanine nucleotide binding protein (G protein), beta 2 [Source:MGI Symbol;Acc:MGI:95784]
ENSMUST00000115079.8	510	319.717	160.244	221.267	ENSMUSG00000060636	Rpl35a	ribosomal protein L35A [Source:MGI Symbol;Acc:MGI:1928894]
ENSMUST00000023116.7	2918	2726.38	1366	221.19	ENSMUSG00000022477	Aco2	aconitase 2, mitochondrial [Source:MGI Symbol;Acc:MGI:87880]
ENSMUST00000032882.9	683	491.493	246	220.963	ENSMUSG00000030647	Ndufc2	NADH:ubiquinone oxidoreductase subunit C2 [Source:MGI Symbol;Acc:MGI:1344370]
ENSMUST00000231643.2	650	458.568	229.425	220.871	ENSMUSG00000038965	Ube2l3	ubiquitin-conjugating enzyme E2L 3 [Source:MGI Symbol;Acc:MGI:109240]
ENSMUST00000121616.9	1102	910.38	455.338	220.806	ENSMUSG00000030795	Fus	fused in sarcoma [Source:MGI Symbol;Acc:MGI:1353633]
ENSMUST00000058011.8	3371	3179.38	1590	220.778	ENSMUSG00000002870	Mcm2	minichromosome maintenance complex component 2 [Source:MGI Symbol;Acc:MGI:105380]
ENSMUST00000237871.2	3170	2978.38	1486.5	220.336	ENSMUSG00000025016	Tm9sf3	transmembrane 9 superfamily member 3 [Source:MGI Symbol;Acc:MGI:1914262]
ENSMUST00000034441.8	5750	5558.38	2771	220.084	ENSMUSG00000031960	Aars	alanyl-tRNA synthetase [Source:MGI Symbol;Acc:MGI:2384560]
ENSMUST00000064910.7	2650	2458.38	1224	219.803	ENSMUSG00000030224	Strap	serine/threonine kinase receptor associated protein [Source:MGI Symbol;Acc:MGI:1329037]
ENSMUST00000029046.9	987	795.383	396	219.796	ENSMUSG00000027533	Fabp5	fatty acid binding protein 5, epidermal [Source:MGI Symbol;Acc:MGI:101790]
ENSMUST00000073339.7	1857	1665.38	827	219.226	ENSMUSG00000006373	Pgrmc1	progesterone receptor membrane component 1 [Source:MGI Symbol;Acc:MGI:1858305]
ENSMUST00000102598.4	4407	4215.38	2092	219.092	ENSMUSG00000057236	Rbbp4	retinoblastoma binding protein 4, chromatin remodeling factor [Source:MGI Symbol;Acc:MGI:1194912]
ENSMUST00000026328.11	990	798.383	396	218.97	ENSMUSG00000025289	Prdx4	peroxiredoxin 4 [Source:MGI Symbol;Acc:MGI:1859815]
ENSMUST00000002733.7	1717	1525.38	755	218.509	ENSMUSG00000002658	Gtf2f1	general transcription factor IIF, polypeptide 1 [Source:MGI Symbol;Acc:MGI:1923848]
ENSMUST00000212426.2	2604	2412.38	1193.07	218.333	ENSMUSG00000005410	Mcm5	minichromosome maintenance complex component 5 [Source:MGI Symbol;Acc:MGI:103197]
ENSMUST00000043269.14	2676	2484.38	1228.38	218.282	ENSMUSG00000021546	Hnrnpk	heterogeneous nuclear ribonucleoprotein K [Source:MGI Symbol;Acc:MGI:99894]
ENSMUST00000031565.15	2675	2483.38	1227.18	218.155	ENSMUSG00000029581	Fscn1	fascin actin-bundling protein 1 [Source:MGI Symbol;Acc:MGI:1352745]
ENSMUST00000042345.8	3733	3541.38	1744	217.408	ENSMUSG00000037815	Ctnna1	catenin (cadherin associated protein), alpha 1 [Source:MGI Symbol;Acc:MGI:88274]
ENSMUST00000019939.12	1401	1209.38	594.891	217.158	ENSMUSG00000019804	Snx3	sorting nexin 3 [Source:MGI Symbol;Acc:MGI:1860188]
ENSMUST00000036004.16	1918	1726.38	848.003	216.851	ENSMUSG00000046434	Hnrnpa1	heterogeneous nuclear ribonucleoprotein A1 [Source:MGI Symbol;Acc:MGI:104820]
ENSMUST00000028408.3	1576	1384.38	679.592	216.717	ENSMUSG00000027018	Hat1	histone aminotransferase 1 [Source:MGI Symbol;Acc:MGI:96013]
ENSMUST00000042834.4	1363	1171.38	575	216.706	ENSMUSG00000038462	Uqcrfs1	ubiquinol-cytochrome c reductase, Rieske iron-sulfur polypeptide 1 [Source:MGI Symbol;Acc:MGI:1913944]
ENSMUST00000193210.6	865	673.396	330.43	216.625	ENSMUSG00000061518	Cox5b	cytochrome c oxidase subunit 5B [Source:MGI Symbol;Acc:MGI:88475]
ENSMUST00000176010.8	582	390.896	191.688	216.489	ENSMUSG00000093674	Rpl41	ribosomal protein L41 [Source:MGI Symbol;Acc:MGI:1915195]
ENSMUST00000082419.1	519	328.569	161	216.321	ENSMUSG00000064368	mt-Nd6	mitochondrially encoded NADH dehydrogenase 6 [Source:MGI Symbol;Acc:MGI:102495]
ENSMUST00000076657.11	515	324.634	158.825	215.985	ENSMUSG00000035674	Ndufa3	NADH:ubiquinone oxidoreductase subunit A3 [Source:MGI Symbol;Acc:MGI:1913341]
ENSMUST00000200645.5	2404	2212.38	1079.97	215.503	ENSMUSG00000029472	Anapc5	anaphase-promoting complex subunit 5 [Source:MGI Symbol;Acc:MGI:1929722]
ENSMUST00000130411.7	3527	3335.38	1627.89	215.467	ENSMUSG00000016921	Srsf6	serine and arginine-rich splicing factor 6 [Source:MGI Symbol;Acc:MGI:1915246]
ENSMUST00000025305.16	1079	887.38	433	215.416	ENSMUSG00000024436	Mrps18b	mitochondrial ribosomal protein S18B [Source:MGI Symbol;Acc:MGI:1914223]
ENSMUST00000002551.5	858	666.396	324.584	215.028	ENSMUSG00000002477	Snrpd1	small nuclear ribonucleoprotein D1 [Source:MGI Symbol;Acc:MGI:98344]
ENSMUST00000047226.10	2951	2759.38	1341	214.545	ENSMUSG00000041168	Lonp1	lon peptidase 1, mitochondrial [Source:MGI Symbol;Acc:MGI:1921392]
ENSMUST00000058845.9	1855	1663.38	807	214.182	ENSMUSG00000045763	Basp1	brain abundant, membrane attached signal protein 1 [Source:MGI Symbol;Acc:MGI:1917600]
ENSMUST00000030381.8	2705	2513.38	1216	213.588	ENSMUSG00000028633	Ctps	cytidine 5'-triphosphate synthase [Source:MGI Symbol;Acc:MGI:1858304]
ENSMUST00000024981.9	2672	2480.38	1199	213.404	ENSMUSG00000024165	Jpt2	Jupiter microtubule associated homolog 2 [Source:MGI Symbol;Acc:MGI:1196260]
ENSMUST00000109207.10	2041	1849.38	893.526	213.296	ENSMUSG00000078923	Ube2v1	ubiquitin-conjugating enzyme E2 variant 1 [Source:MGI Symbol;Acc:MGI:1913839]
ENSMUST00000022894.14	3288	3096.38	1494.83	213.127	ENSMUSG00000022285	Ywhaz	tyrosine 3-monooxygenase/tryptophan 5-monooxygenase activation protein, zeta polypeptide [Source:MGI Symbol;Acc:MGI:109484]
ENSMUST00000034311.15	925	733.386	354	213.094	ENSMUSG00000031848	Lsm4	LSM4 homolog, U6 small nuclear RNA and mRNA degradation associated [Source:MGI Symbol;Acc:MGI:1354692]
ENSMUST00000020484.9	3325	3133.38	1510.8	212.861	ENSMUSG00000020250	Txnrd1	thioredoxin reductase 1 [Source:MGI Symbol;Acc:MGI:1354175]
ENSMUST00000249701.1	728	536.438	258.557	212.783	ENSMUSG00000015120	Ube2i	ubiquitin-conjugating enzyme E2I [Source:MGI Symbol;Acc:MGI:107365]
ENSMUST00000029142.15	1500	1308.38	629.356	212.355	ENSMUSG00000027613	Eif6	eukaryotic translation initiation factor 6 [Source:MGI Symbol;Acc:MGI:1196288]
ENSMUST00000033342.7	2514	2322.38	1117	212.334	ENSMUSG00000031029	Eif3f	eukaryotic translation initiation factor 3, subunit F [Source:MGI Symbol;Acc:MGI:1913335]
ENSMUST00000235274.2	3788	3596.38	1728.08	212.128	ENSMUSG00000071650	Ganab	alpha glucosidase 2 alpha neutral subunit [Source:MGI Symbol;Acc:MGI:1097667]
ENSMUST00000072119.15	2489	2297.38	1103.68	212.085	ENSMUSG00000041431	Ccnb1	cyclin B1 [Source:MGI Symbol;Acc:MGI:88302]
ENSMUST00000004057.9	718	526.447	252.662	211.878	ENSMUSG00000003955	Fam162a	family with sequence similarity 162, member A [Source:MGI Symbol;Acc:MGI:1917436]
ENSMUST00000053266.11	3031	2839.38	1361	211.61	ENSMUSG00000041859	Mcm3	minichromosome maintenance complex component 3 [Source:MGI Symbol;Acc:MGI:101845]
ENSMUST00000125172.8	1799	1607.38	769.83	211.435	ENSMUSG00000038845	Phb	prohibitin [Source:MGI Symbol;Acc:MGI:97572]
ENSMUST00000019470.14	2664	2472.38	1184	211.416	ENSMUSG00000078652	Psme3	proteaseome (prosome, macropain) activator subunit 3 (PA28 gamma, Ki) [Source:MGI Symbol;Acc:MGI:1096366]
ENSMUST00000014438.5	572	380.971	182	210.902	ENSMUSG00000014294	Ndufa2	NADH:ubiquinone oxidoreductase subunit A2 [Source:MGI Symbol;Acc:MGI:1343103]
ENSMUST00000021412.9	1042	850.38	406	210.772	ENSMUSG00000021024	Psma6	proteasome subunit alpha 6 [Source:MGI Symbol;Acc:MGI:1347006]
ENSMUST00000032143.8	3633	3441.38	1640	210.384	ENSMUSG00000030062	Rpn1	ribophorin I [Source:MGI Symbol;Acc:MGI:98084]
ENSMUST00000226827.2	558	367.098	174.876	210.304	ENSMUSG00000022338	Eny2	ENY2 transcription and export complex 2 subunit [Source:MGI Symbol;Acc:MGI:1919286]
ENSMUST00000060805.7	5105	4913.38	2339	210.16	ENSMUSG00000038014	Fam120a	family with sequence similarity 120, member A [Source:MGI Symbol;Acc:MGI:2446163]
ENSMUST00000042012.7	4525	4333.38	2056	209.458	ENSMUSG00000033732	Sf3b3	splicing factor 3b, subunit 3 [Source:MGI Symbol;Acc:MGI:1289341]
ENSMUST00000027601.11	2910	2718.38	1289.17	209.363	ENSMUSG00000026355	Mcm6	minichromosome maintenance complex component 6 [Source:MGI Symbol;Acc:MGI:1298227]
ENSMUST00000108593.8	1627	1435.38	680	209.143	ENSMUSG00000018559	Ctdnep1	CTD nuclear envelope phosphatase 1 [Source:MGI Symbol;Acc:MGI:1914431]
ENSMUST00000015719.16	823	631.404	299.106	209.131	ENSMUSG00000015575	Atp6v0e	ATPase, H+ transporting, lysosomal V0 subunit E [Source:MGI Symbol;Acc:MGI:1328318]
ENSMUST00000118209.8	1604	1412.38	668.98	209.104	ENSMUSG00000000563	Atp5pb	ATP synthase peripheral stalk-membrane subunit b [Source:MGI Symbol;Acc:MGI:1100495]
ENSMUST00000029270.10	2965	2773.38	1312	208.845	ENSMUSG00000027715	Ccna2	cyclin A2 [Source:MGI Symbol;Acc:MGI:108069]
ENSMUST00000061755.9	3604	3412.38	1612.44	208.606	ENSMUSG00000016534	Lamp2	lysosomal-associated membrane protein 2 [Source:MGI Symbol;Acc:MGI:96748]
ENSMUST00000105616.10	3088	2896.38	1366.26	208.247	ENSMUSG00000029064	Gnb1	guanine nucleotide binding protein (G protein), beta 1 [Source:MGI Symbol;Acc:MGI:95781]
ENSMUST00000090192.12	2609	2417.38	1138.16	207.854	ENSMUSG00000038965	Ube2l3	ubiquitin-conjugating enzyme E2L 3 [Source:MGI Symbol;Acc:MGI:109240]
ENSMUST00000082092.5	345	163.134	76.792	207.813	ENSMUSG00000057322	Rpl38	ribosomal protein L38 [Source:MGI Symbol;Acc:MGI:1914921]
ENSMUST00000107384.10	1745	1553.38	731	207.75	ENSMUSG00000030541	Idh2	isocitrate dehydrogenase 2 (NADP+), mitochondrial [Source:MGI Symbol;Acc:MGI:96414]
ENSMUST00000000175.6	1231	1039.38	489	207.699	ENSMUSG00000000171	Sdhd	succinate dehydrogenase complex, subunit D, integral membrane protein [Source:MGI Symbol;Acc:MGI:1914175]
ENSMUST00000019962.15	2922	2730.38	1284	207.607	ENSMUSG00000019818	Cd164	CD164 antigen [Source:MGI Symbol;Acc:MGI:1859568]
ENSMUST00000114763.3	3789	3597.38	1688	207.151	ENSMUSG00000022816	Fstl1	follistatin-like 1 [Source:MGI Symbol;Acc:MGI:102793]
ENSMUST00000113697.8	1742	1550.38	726.55	206.885	ENSMUSG00000032366	Tpm1	tropomyosin 1, alpha [Source:MGI Symbol;Acc:MGI:98809]
ENSMUST00000047086.10	3450	3258.38	1526	206.754	ENSMUSG00000041057	Wdr43	WD repeat domain 43 [Source:MGI Symbol;Acc:MGI:1919765]
ENSMUST00000080030.14	2898	2706.38	1264.19	206.217	ENSMUSG00000062203	Gspt1	G1 to S phase transition 1 [Source:MGI Symbol;Acc:MGI:1316728]
ENSMUST00000107060.8	3339	3147.38	1467.21	205.8	ENSMUSG00000020929	Eftud2	elongation factor Tu GTP binding domain containing 2 [Source:MGI Symbol;Acc:MGI:1336880]
ENSMUST00000094361.11	3281	3089.38	1438.54	205.566	ENSMUSG00000021270	Hsp90aa1	heat shock protein 90, alpha (cytosolic), class A member 1 [Source:MGI Symbol;Acc:MGI:96250]
ENSMUST00000235620.2	2441	2249.38	1045.6	205.212	ENSMUSG00000015176	Nolc1	nucleolar and coiled-body phosphoprotein 1 [Source:MGI Symbol;Acc:MGI:1918019]
ENSMUST00000027432.9	3112	2920.38	1352.63	204.476	ENSMUSG00000026229	Psmd1	proteasome (prosome, macropain) 26S subunit, non-ATPase, 1 [Source:MGI Symbol;Acc:MGI:1917497]
ENSMUST00000095457.11	2598	2406.38	1114.18	204.404	ENSMUSG00000006498	Ptbp1	polypyrimidine tract binding protein 1 [Source:MGI Symbol;Acc:MGI:97791]
ENSMUST00000038863.9	3894	3702.38	1713	204.257	ENSMUSG00000035202	Lars2	leucyl-tRNA synthetase, mitochondrial [Source:MGI Symbol;Acc:MGI:2142973]
ENSMUST00000009774.11	1469	1277.38	589	203.562	ENSMUSG00000009630	Ppp2cb	protein phosphatase 2 (formerly 2A), catalytic subunit, beta isoform [Source:MGI Symbol;Acc:MGI:1321161]
ENSMUST00000031513.14	1162	970.38	446	202.905	ENSMUSG00000029538	Srsf9	serine and arginine-rich splicing factor 9 [Source:MGI Symbol;Acc:MGI:104896]
ENSMUST00000117536.8	1862	1670.38	767.724	202.904	ENSMUSG00000029247	Paics	phosphoribosylaminoimidazole carboxylase, phosphoribosylaminoribosylaminoimidazole, succinocarboxamide synthetase [Source:MGI Symbol;Acc:MGI:1914304]
ENSMUST00000111080.8	1353	1161.38	533	202.607	ENSMUSG00000004849	Ap1s1	adaptor protein complex AP-1, sigma 1 [Source:MGI Symbol;Acc:MGI:1098244]
ENSMUST00000029679.4	849	657.399	301	202.133	ENSMUSG00000028044	Cks1b	CDC28 protein kinase 1b [Source:MGI Symbol;Acc:MGI:1889208]
ENSMUST00000031309.16	2421	2229.38	1018	201.588	ENSMUSG00000029364	Wsb2	WD repeat and SOCS box-containing 2 [Source:MGI Symbol;Acc:MGI:2144041]
ENSMUST00000098048.6	1679	1487.38	679.056	201.551	ENSMUSG00000073838	Tufm	Tu translation elongation factor, mitochondrial [Source:MGI Symbol;Acc:MGI:1923686]
ENSMUST00000044277.10	1616	1424.38	650	201.46	ENSMUSG00000038467	Chmp4b	charged multivesicular body protein 4B [Source:MGI Symbol;Acc:MGI:1922858]
ENSMUST00000132034.5	576	384.937	175.5	201.274	ENSMUSG00000038803	Ost4	oligosaccharyltransferase complex subunit 4 (non-catalytic) [Source:MGI Symbol;Acc:MGI:1914945]
ENSMUST00000032824.10	1440	1248.38	569	201.218	ENSMUSG00000030603	Psmc4	proteasome (prosome, macropain) 26S subunit, ATPase, 4 [Source:MGI Symbol;Acc:MGI:1346093]
ENSMUST00000002790.14	3641	3449.38	1571.43	201.12	ENSMUSG00000002718	Cse1l	chromosome segregation 1-like (S. cerevisiae) [Source:MGI Symbol;Acc:MGI:1339951]
ENSMUST00000000767.6	2942	2750.38	1250.6	200.737	ENSMUSG00000000751	Rpa1	replication protein A1 [Source:MGI Symbol;Acc:MGI:1915525]
ENSMUST00000040372.14	606	414.742	188	200.116	ENSMUSG00000036372	Tmem258	transmembrane protein 258 [Source:MGI Symbol;Acc:MGI:1916288]
ENSMUST00000099353.6	1657	1465.38	664	200.041	ENSMUSG00000025066	Sfr1	SWI5 dependent recombination repair 1 [Source:MGI Symbol;Acc:MGI:1915038]
ENSMUST00000249689.1	1069	877.38	397.243	199.88	ENSMUSG00000015120	Ube2i	ubiquitin-conjugating enzyme E2I [Source:MGI Symbol;Acc:MGI:107365]
ENSMUST00000022293.14	1954	1762.38	795.91	199.372	ENSMUSG00000021771	Vdac2	voltage-dependent anion channel 2 [Source:MGI Symbol;Acc:MGI:106915]
ENSMUST00000031024.14	478	288.356	130	199.028	ENSMUSG00000106918	Mrpl33	mitochondrial ribosomal protein L33 [Source:MGI Symbol;Acc:MGI:2137225]
ENSMUST00000025045.15	500	309.868	139.623	198.92	ENSMUSG00000024208	Uqcc2	ubiquinol-cytochrome c reductase complex assembly factor 2 [Source:MGI Symbol;Acc:MGI:1914517]
ENSMUST00000015011.10	3281	3089.38	1389	198.487	ENSMUSG00000014867	Surf4	surfeit gene 4 [Source:MGI Symbol;Acc:MGI:98445]
ENSMUST00000036380.14	1000	808.38	363	198.24	ENSMUSG00000033379	Atp6v0b	ATPase, H+ transporting, lysosomal V0 subunit B [Source:MGI Symbol;Acc:MGI:1890510]
ENSMUST00000102597.5	2038	1846.38	826.936	197.72	ENSMUSG00000028800	Hdac1	histone deacetylase 1 [Source:MGI Symbol;Acc:MGI:108086]
ENSMUST00000021048.7	3144	2952.38	1322	197.679	ENSMUSG00000020706	Ftsj3	FtsJ RNA methyltransferase homolog 3 (E. coli) [Source:MGI Symbol;Acc:MGI:1860295]
ENSMUST00000028892.11	1616	1424.38	637	197.43	ENSMUSG00000027406	Idh3b	isocitrate dehydrogenase 3 (NAD+) beta [Source:MGI Symbol;Acc:MGI:2158650]
ENSMUST00000058030.10	2797	2605.38	1164	197.234	ENSMUSG00000062937	Mtap	methylthioadenosine phosphorylase [Source:MGI Symbol;Acc:MGI:1914152]
ENSMUST00000047629.7	2232	2040.38	910	196.893	ENSMUSG00000041438	Utp4	UTP4 small subunit processome component [Source:MGI Symbol;Acc:MGI:1096573]
ENSMUST00000238267.2	1071	879.38	391.503	196.544	ENSMUSG00000027523	Gnas	GNAS (guanine nucleotide binding protein, alpha stimulating) complex locus [Source:MGI Symbol;Acc:MGI:95777]
ENSMUST00000019231.12	2189	1997.38	888	196.27	ENSMUSG00000019087	Atp6ap1	ATPase, H+ transporting, lysosomal accessory protein 1 [Source:MGI Symbol;Acc:MGI:109629]
ENSMUST00000015858.12	2216	2024.38	900	196.269	ENSMUSG00000015714	Cers2	ceramide synthase 2 [Source:MGI Symbol;Acc:MGI:1924143]
ENSMUST00000043848.11	4629	4437.38	1972	196.192	ENSMUSG00000038252	Ncapd2	non-SMC condensin I complex, subunit D2 [Source:MGI Symbol;Acc:MGI:1915548]
ENSMUST00000020705.5	2911	2719.38	1208	196.109	ENSMUSG00000020430	Pes1	pescadillo ribosomal biogenesis factor 1 [Source:MGI Symbol;Acc:MGI:1890613]
ENSMUST00000102746.11	2579	2387.38	1060	196.013	ENSMUSG00000052997	Uba2	ubiquitin-like modifier activating enzyme 2 [Source:MGI Symbol;Acc:MGI:1858313]
ENSMUST00000005255.9	5097	4905.38	2173	195.563	ENSMUSG00000005124	Ccn4	cellular communication network factor 4 [Source:MGI Symbol;Acc:MGI:1197008]
ENSMUST00000082122.14	1020	828.38	366.846	195.504	ENSMUSG00000027203	Dut	deoxyuridine triphosphatase [Source:MGI Symbol;Acc:MGI:1346051]
ENSMUST00000022927.11	3956	3764.38	1666	195.381	ENSMUSG00000022314	Rad21	RAD21 cohesin complex component [Source:MGI Symbol;Acc:MGI:108016]
ENSMUST00000025486.9	2843	2651.38	1173	195.311	ENSMUSG00000024590	Lmnb1	lamin B1 [Source:MGI Symbol;Acc:MGI:96795]
ENSMUST00000005548.8	1569	1377.38	609	195.193	ENSMUSG00000005413	Hmox1	heme oxygenase 1 [Source:MGI Symbol;Acc:MGI:96163]
ENSMUST00000207659.2	945	753.386	333.083	195.18	ENSMUSG00000109324	Prmt1	protein arginine N-methyltransferase 1 [Source:MGI Symbol;Acc:MGI:107846]
ENSMUST00000030361.11	1775	1583.38	700	195.17	ENSMUSG00000028618	Tmem59	transmembrane protein 59 [Source:MGI Symbol;Acc:MGI:1929278]
ENSMUST00000026649.14	1520	1328.38	587	195.082	ENSMUSG00000048277	Syngr2	synaptogyrin 2 [Source:MGI Symbol;Acc:MGI:1328324]
ENSMUST00000068505.10	3225	3033.38	1340	195.02	ENSMUSG00000026509	Capn2	calpain 2 [Source:MGI Symbol;Acc:MGI:88264]
ENSMUST00000060232.8	2133	1941.38	856	194.654	ENSMUSG00000047187	Rab2a	RAB2A, member RAS oncogene family [Source:MGI Symbol;Acc:MGI:1928750]
ENSMUST00000021332.10	1022	830.38	366	194.583	ENSMUSG00000020949	Fkbp3	FK506 binding protein 3 [Source:MGI Symbol;Acc:MGI:1353460]
ENSMUST00000239073.2	1958	1766.38	776	193.945	ENSMUSG00000020321	Mdh1	malate dehydrogenase 1, NAD (soluble) [Source:MGI Symbol;Acc:MGI:97051]
ENSMUST00000143495.8	1285	1093.38	478.712	193.287	ENSMUSG00000029713	Gnb2	guanine nucleotide binding protein (G protein), beta 2 [Source:MGI Symbol;Acc:MGI:95784]
ENSMUST00000000356.10	2135	1943.38	850	193.091	ENSMUSG00000000346	Dazap2	DAZ associated protein 2 [Source:MGI Symbol;Acc:MGI:1344344]
ENSMUST00000031795.8	3009	2817.38	1232	193.048	ENSMUSG00000029781	Fkbp9	FK506 binding protein 9 [Source:MGI Symbol;Acc:MGI:1350921]
ENSMUST00000084882.9	1439	1247.38	545	192.885	ENSMUSG00000006356	Crip2	cysteine rich protein 2 [Source:MGI Symbol;Acc:MGI:1915587]
ENSMUST00000030769.7	1785	1593.38	696.043	192.849	ENSMUSG00000028932	Psmc2	proteasome (prosome, macropain) 26S subunit, ATPase 2 [Source:MGI Symbol;Acc:MGI:109555]
ENSMUST00000031866.9	3960	3768.38	1646	192.831	ENSMUSG00000029840	Mtpn	myotrophin [Source:MGI Symbol;Acc:MGI:99445]
ENSMUST00000001416.8	1989	1797.38	784	192.565	ENSMUSG00000001380	Hars1	histidyl-tRNA synthetase 1 [Source:MGI Symbol;Acc:MGI:108087]
ENSMUST00000053575.5	231	71.358	31.096	192.382	ENSMUSG00000049124	Gm8186	predicted gene 8186 [Source:MGI Symbol;Acc:MGI:3643110]
ENSMUST00000061437.5	1535	1343.38	585.324	192.353	ENSMUSG00000039041	Adrm1	adhesion regulating molecule 1 26S proteasome ubiquitin receptor [Source:MGI Symbol;Acc:MGI:1929289]
ENSMUST00000112096.9	3112	2920.38	1272.2	192.316	ENSMUSG00000041740	Rnf10	ring finger protein 10 [Source:MGI Symbol;Acc:MGI:1859162]
ENSMUST00000115461.8	5507	5315.38	2312.7	192.081	ENSMUSG00000045983	Eif4g1	eukaryotic translation initiation factor 4, gamma 1 [Source:MGI Symbol;Acc:MGI:2384784]
ENSMUST00000026142.8	2821	2629.38	1144	192.076	ENSMUSG00000025151	Maged1	MAGE family member D1 [Source:MGI Symbol;Acc:MGI:1930187]
ENSMUST00000025483.11	2687	2495.38	1084.43	191.851	ENSMUSG00000024587	Nars	asparaginyl-tRNA synthetase [Source:MGI Symbol;Acc:MGI:1917473]
ENSMUST00000090569.10	1239	1047.38	455	191.782	ENSMUSG00000068749	Psma5	proteasome subunit alpha 5 [Source:MGI Symbol;Acc:MGI:1347009]
ENSMUST00000005487.12	1298	1106.38	480.4	191.69	ENSMUSG00000005354	Txn2	thioredoxin 2 [Source:MGI Symbol;Acc:MGI:1929468]
ENSMUST00000080622.9	2077	1885.38	817.808	191.493	ENSMUSG00000063480	Snu13	SNU13 homolog, small nuclear ribonucleoprotein (U4/U6.U5) [Source:MGI Symbol;Acc:MGI:893586]
ENSMUST00000047356.11	1816	1624.38	704	191.331	ENSMUSG00000038539	Atf5	activating transcription factor 5 [Source:MGI Symbol;Acc:MGI:2141857]
ENSMUST00000023353.4	3589	3397.38	1471	191.148	ENSMUSG00000022673	Mcm4	minichromosome maintenance complex component 4 [Source:MGI Symbol;Acc:MGI:103199]
ENSMUST00000024657.12	1663	1471.38	637	191.124	ENSMUSG00000023883	Phf10	PHD finger protein 10 [Source:MGI Symbol;Acc:MGI:1919307]
ENSMUST00000096240.3	3135	2943.38	1273	190.934	ENSMUSG00000071646	Mta2	metastasis-associated gene family, member 2 [Source:MGI Symbol;Acc:MGI:1346340]
ENSMUST00000052374.13	3033	2841.38	1228.24	190.833	ENSMUSG00000022391	Rangap1	RAN GTPase activating protein 1 [Source:MGI Symbol;Acc:MGI:103071]
ENSMUST00000010807.6	3460	3268.38	1409.55	190.392	ENSMUSG00000010663	Fads1	fatty acid desaturase 1 [Source:MGI Symbol;Acc:MGI:1923517]
ENSMUST00000030401.14	525	334.464	144	190.07	ENSMUSG00000028648	Ndufs5	NADH:ubiquinone oxidoreductase core subunit S5 [Source:MGI Symbol;Acc:MGI:1890889]
ENSMUST00000032216.7	1149	957.38	411.965	189.966	ENSMUSG00000030122	Ptms	parathymosin [Source:MGI Symbol;Acc:MGI:1916452]
ENSMUST00000054220.10	1260	1068.38	459.285	189.783	ENSMUSG00000045128	Rpl18a	ribosomal protein L18A [Source:MGI Symbol;Acc:MGI:1924058]
ENSMUST00000166931.2	506	315.786	135.72	189.737	ENSMUSG00000021131	Erh	ERH mRNA splicing and mitosis factor [Source:MGI Symbol;Acc:MGI:108089]
ENSMUST00000110951.8	1098	906.38	389.449	189.688	ENSMUSG00000019494	Cops6	COP9 signalosome subunit 6 [Source:MGI Symbol;Acc:MGI:1349439]
ENSMUST00000019911.14	2005	1813.38	779	189.648	ENSMUSG00000019777	Hdac2	histone deacetylase 2 [Source:MGI Symbol;Acc:MGI:1097691]
ENSMUST00000116551.10	985	793.383	339.873	189.119	ENSMUSG00000038812	Trmt112	tRNA methyltransferase 11-2 [Source:MGI Symbol;Acc:MGI:1914924]
ENSMUST00000081551.14	2547	2355.38	1008.65	189.052	ENSMUSG00000033813	Tcea1	transcription elongation factor A (SII) 1 [Source:MGI Symbol;Acc:MGI:1196624]
ENSMUST00000030795.10	2569	2377.38	1018	189.038	ENSMUSG00000028953	Abcf2	ATP-binding cassette, sub-family F (GCN20), member 2 [Source:MGI Symbol;Acc:MGI:1351657]
ENSMUST00000045802.7	2188	1996.38	853	188.628	ENSMUSG00000040204	Pclaf	PCNA clamp associated factor [Source:MGI Symbol;Acc:MGI:1915276]
ENSMUST00000103242.5	1375	1183.38	504.992	188.391	ENSMUSG00000037278	Tmem97	transmembrane protein 97 [Source:MGI Symbol;Acc:MGI:1916321]
ENSMUST00000085546.13	2838	2646.38	1129.26	188.384	ENSMUSG00000066551	Hmgb1	high mobility group box 1 [Source:MGI Symbol;Acc:MGI:96113]
ENSMUST00000036996.6	623	431.67	184	188.177	ENSMUSG00000033938	Ndufb7	NADH:ubiquinone oxidoreductase subunit B7 [Source:MGI Symbol;Acc:MGI:1914166]
ENSMUST00000020358.12	2827	2635.38	1121.18	187.816	ENSMUSG00000020149	Rab1a	RAB1A, member RAS oncogene family [Source:MGI Symbol;Acc:MGI:97842]
ENSMUST00000023210.8	1520	1328.38	565	187.77	ENSMUSG00000022551	Cyc1	cytochrome c-1 [Source:MGI Symbol;Acc:MGI:1913695]
ENSMUST00000050273.9	444	255.451	108.551	187.598	ENSMUSG00000046516	Cox17	cytochrome c oxidase assembly protein 17, copper chaperone [Source:MGI Symbol;Acc:MGI:1333806]
ENSMUST00000072239.14	3533	3341.38	1419.36	187.529	ENSMUSG00000019961	Tmpo	thymopoietin [Source:MGI Symbol;Acc:MGI:106920]
ENSMUST00000024260.14	2035	1843.38	783	187.52	ENSMUSG00000023495	Pcbp4	poly(rC) binding protein 4 [Source:MGI Symbol;Acc:MGI:1890471]
ENSMUST00000239402.2	2125	1933.38	819.693	187.169	ENSMUSG00000020571	Pdia6	protein disulfide isomerase associated 6 [Source:MGI Symbol;Acc:MGI:1919103]
ENSMUST00000112327.8	1862	1670.38	708.007	187.121	ENSMUSG00000031353	Rbbp7	retinoblastoma binding protein 7, chromatin remodeling factor [Source:MGI Symbol;Acc:MGI:1194910]
ENSMUST00000105699.8	1904	1712.38	723.194	186.447	ENSMUSG00000041459	Tardbp	TAR DNA binding protein [Source:MGI Symbol;Acc:MGI:2387629]
ENSMUST00000088169.7	2762	2570.38	1081.95	185.828	ENSMUSG00000024758	Rtn3	reticulon 3 [Source:MGI Symbol;Acc:MGI:1339970]
ENSMUST00000073840.12	5394	5202.38	2189.26	185.779	ENSMUSG00000045983	Eif4g1	eukaryotic translation initiation factor 4, gamma 1 [Source:MGI Symbol;Acc:MGI:2384784]
ENSMUST00000030651.9	743	551.426	232	185.738	ENSMUSG00000028843	Sh3bgrl3	SH3 domain binding glutamic acid-rich protein-like 3 [Source:MGI Symbol;Acc:MGI:1920973]
ENSMUST00000025961.7	1478	1286.38	541	185.664	ENSMUSG00000024997	Prdx3	peroxiredoxin 3 [Source:MGI Symbol;Acc:MGI:88034]
ENSMUST00000128187.8	2752	2560.38	1076	185.528	ENSMUSG00000029328	Hnrnpdl	heterogeneous nuclear ribonucleoprotein D-like [Source:MGI Symbol;Acc:MGI:1355299]
ENSMUST00000020027.11	2880	2688.38	1129	185.398	ENSMUSG00000019877	Serinc1	serine incorporator 1 [Source:MGI Symbol;Acc:MGI:1926228]
ENSMUST00000033983.6	1902	1710.38	718	185.324	ENSMUSG00000031578	Mak16	MAK16 homolog [Source:MGI Symbol;Acc:MGI:1915170]
ENSMUST00000034464.8	3307	3115.38	1307	185.21	ENSMUSG00000031983	2310022B05Rik	RIKEN cDNA 2310022B05 gene [Source:MGI Symbol;Acc:MGI:1916801]
ENSMUST00000049411.12	1239	1047.38	439	185.038	ENSMUSG00000035960	Apex1	apurinic/apyrimidinic endonuclease 1 [Source:MGI Symbol;Acc:MGI:88042]
ENSMUST00000033880.7	1997	1805.38	756	184.865	ENSMUSG00000031490	Eif4ebp1	eukaryotic translation initiation factor 4E binding protein 1 [Source:MGI Symbol;Acc:MGI:103267]
ENSMUST00000105349.8	1566	1374.38	575.519	184.864	ENSMUSG00000035478	Mbd3	methyl-CpG binding domain protein 3 [Source:MGI Symbol;Acc:MGI:1333812]
ENSMUST00000069533.12	2620	2428.38	1016.52	184.8	ENSMUSG00000028656	Cap1	CAP, adenylate cyclase-associated protein 1 (yeast) [Source:MGI Symbol;Acc:MGI:88262]
ENSMUST00000086112.8	836	644.4	269	184.288	ENSMUSG00000008036	Ap2s1	adaptor-related protein complex 2, sigma 1 subunit [Source:MGI Symbol;Acc:MGI:2141861]
ENSMUST00000105331.8	1556	1364.38	569.169	184.165	ENSMUSG00000035027	Map2k2	mitogen-activated protein kinase kinase 2 [Source:MGI Symbol;Acc:MGI:1346867]
ENSMUST00000024909.15	927	735.386	306.692	184.115	ENSMUSG00000024099	Ndufv2	NADH:ubiquinone oxidoreductase core subunit V2 [Source:MGI Symbol;Acc:MGI:1920150]
ENSMUST00000115617.10	1152	960.38	400.341	184.03	ENSMUSG00000031167	Rbm3	RNA binding motif (RNP1, RRM) protein 3 [Source:MGI Symbol;Acc:MGI:1099460]
ENSMUST00000033093.10	867	675.396	281.408	183.941	ENSMUSG00000003873	Bax	BCL2-associated X protein [Source:MGI Symbol;Acc:MGI:99702]
ENSMUST00000096014.5	362	178.413	74.331	183.927	ENSMUSG00000071528	Atp5mk	ATP synthase membrane subunit k [Source:MGI Symbol;Acc:MGI:1891435]
ENSMUST00000020522.9	3730	3538.38	1471	183.531	ENSMUSG00000020277	Pfkl	phosphofructokinase, liver, B-type [Source:MGI Symbol;Acc:MGI:97547]
ENSMUST00000129339.8	1939	1747.38	726.175	183.466	ENSMUSG00000025967	Eef1b2	eukaryotic translation elongation factor 1 beta 2 [Source:MGI Symbol;Acc:MGI:1929520]
ENSMUST00000037941.10	1533	1341.38	556	182.988	ENSMUSG00000037706	Cd81	CD81 antigen [Source:MGI Symbol;Acc:MGI:1096398]
ENSMUST00000025567.9	3150	2958.38	1224	182.654	ENSMUSG00000024665	Fads2	fatty acid desaturase 2 [Source:MGI Symbol;Acc:MGI:1930079]
ENSMUST00000097590.5	3980	3788.38	1566	182.49	ENSMUSG00000024493	Lars	leucyl-tRNA synthetase [Source:MGI Symbol;Acc:MGI:1913808]
ENSMUST00000032898.9	4518	4326.38	1788	182.45	ENSMUSG00000030662	Ipo5	importin 5 [Source:MGI Symbol;Acc:MGI:1917822]
ENSMUST00000000137.8	3631	3439.38	1421	182.396	ENSMUSG00000020152	Actr2	ARP2 actin-related protein 2 [Source:MGI Symbol;Acc:MGI:1913963]
ENSMUST00000105447.11	2597	2405.38	991.546	181.983	ENSMUSG00000020078	Vps26a	VPS26 retromer complex component A [Source:MGI Symbol;Acc:MGI:1353654]
ENSMUST00000179554.3	771	579.41	238.521	181.736	ENSMUSG00000095677	Dynlt1f	dynein light chain Tctex-type 1F [Source:MGI Symbol;Acc:MGI:3780996]
ENSMUST00000028517.13	2175	1983.38	816.225	181.679	ENSMUSG00000027108	Ola1	Obg-like ATPase 1 [Source:MGI Symbol;Acc:MGI:1914309]
ENSMUST00000229802.2	1215	1023.38	420.507	181.4	ENSMUSG00000056851	Pcbp2	poly(rC) binding protein 2 [Source:MGI Symbol;Acc:MGI:108202]
ENSMUST00000070112.6	861	669.396	275	181.364	ENSMUSG00000026895	Ndufa8	NADH:ubiquinone oxidoreductase subunit A8 [Source:MGI Symbol;Acc:MGI:1915625]
ENSMUST00000042055.10	2586	2394.38	983.056	181.253	ENSMUSG00000039515	Ptpa	protein phosphatase 2 protein activator [Source:MGI Symbol;Acc:MGI:1346006]
ENSMUST00000006035.13	1377	1185.38	486	181	ENSMUSG00000005881	Ergic3	ERGIC and golgi 3 [Source:MGI Symbol;Acc:MGI:1913616]
ENSMUST00000010520.10	824	632.404	259	180.803	ENSMUSG00000010376	Nedd8	neural precursor cell expressed, developmentally down-regulated gene 8 [Source:MGI Symbol;Acc:MGI:97301]
ENSMUST00000032330.16	2721	2529.38	1035	180.645	ENSMUSG00000030208	Emp1	epithelial membrane protein 1 [Source:MGI Symbol;Acc:MGI:107941]
ENSMUST00000247714.1	451	262.205	107.209	180.506	ENSMUSG00000053332	Gas5	growth arrest specific 5 [Source:MGI Symbol;Acc:MGI:95659]
ENSMUST00000046514.13	4906	4714.38	1924	180.169	ENSMUSG00000026615	Eprs	glutamyl-prolyl-tRNA synthetase [Source:MGI Symbol;Acc:MGI:97838]
ENSMUST00000030014.9	3010	2818.38	1150	180.135	ENSMUSG00000028330	Ncbp1	nuclear cap binding protein subunit 1 [Source:MGI Symbol;Acc:MGI:1891840]
ENSMUST00000041111.10	1472	1280.38	522	179.983	ENSMUSG00000042541	Sem1	SEM1, 26S proteasome complex subunit [Source:MGI Symbol;Acc:MGI:109238]
ENSMUST00000075363.10	1457	1265.38	515.875	179.98	ENSMUSG00000028937	Acot7	acyl-CoA thioesterase 7 [Source:MGI Symbol;Acc:MGI:1917275]
ENSMUST00000034015.11	2044	1852.38	755	179.936	ENSMUSG00000031604	Msmo1	methylsterol monoxygenase 1 [Source:MGI Symbol;Acc:MGI:1913484]
ENSMUST00000013737.13	1623	1431.38	583	179.81	ENSMUSG00000013593	Ndufs2	NADH:ubiquinone oxidoreductase core subunit S2 [Source:MGI Symbol;Acc:MGI:2385112]
ENSMUST00000084731.5	4763	4571.38	1861	179.721	ENSMUSG00000066232	Ipo7	importin 7 [Source:MGI Symbol;Acc:MGI:2152414]
ENSMUST00000245789.1	800	608.404	247.666	179.711	ENSMUSG00000120784	Gm56577	predicted gene, 56577 [Source:MGI Symbol;Acc:MGI:7337068]
ENSMUST00000033776.15	2804	2612.38	1063	179.638	ENSMUSG00000031403	Dkc1	dyskeratosis congenita 1, dyskerin [Source:MGI Symbol;Acc:MGI:1861727]
ENSMUST00000178636.2	6617	6425.38	2614	179.6	ENSMUSG00000037331	Larp1	La ribonucleoprotein 1, translational regulator [Source:MGI Symbol;Acc:MGI:1890165]
ENSMUST00000030734.5	1820	1628.38	662	179.475	ENSMUSG00000028902	Sf3a3	splicing factor 3a, subunit 3 [Source:MGI Symbol;Acc:MGI:1922312]
ENSMUST00000030675.8	937	745.386	303	179.458	ENSMUSG00000028861	Mrps15	mitochondrial ribosomal protein S15 [Source:MGI Symbol;Acc:MGI:1913657]
ENSMUST00000102922.10	1646	1454.38	591	179.395	ENSMUSG00000020471	Pold2	polymerase (DNA directed), delta 2, regulatory subunit [Source:MGI Symbol;Acc:MGI:1097163]
ENSMUST00000113113.2	766	574.411	233.413	179.392	ENSMUSG00000046432	Bex3	brain expressed X-linked 3 [Source:MGI Symbol;Acc:MGI:1338016]
ENSMUST00000114935.9	662	470.534	190.901	179.109	ENSMUSG00000024194	Cuta	cutA divalent cation tolerance homolog [Source:MGI Symbol;Acc:MGI:1914925]
ENSMUST00000019354.11	1312	1120.38	454	178.892	ENSMUSG00000019210	Atp6v1e1	ATPase, H+ transporting, lysosomal V1 subunit E1 [Source:MGI Symbol;Acc:MGI:894326]
ENSMUST00000020317.8	1544	1352.38	548	178.889	ENSMUSG00000020116	Pno1	partner of NOB1 homolog [Source:MGI Symbol;Acc:MGI:1913499]
ENSMUST00000025804.7	1913	1721.38	696.473	178.619	ENSMUSG00000024870	Rab1b	RAB1B, member RAS oncogene family [Source:MGI Symbol;Acc:MGI:1923558]
ENSMUST00000081591.7	2111	1919.38	776	178.485	ENSMUSG00000027091	Zc3h15	zinc finger CCCH-type containing 15 [Source:MGI Symbol;Acc:MGI:1919747]
ENSMUST00000049527.7	3359	3167.38	1280.26	178.442	ENSMUSG00000020612	Prkar1a	protein kinase, cAMP dependent regulatory, type I, alpha [Source:MGI Symbol;Acc:MGI:104878]
ENSMUST00000094693.11	1527	1335.38	539.576	178.381	ENSMUSG00000021134	Srsf5	serine and arginine-rich splicing factor 5 [Source:MGI Symbol;Acc:MGI:98287]
ENSMUST00000172501.9	647	455.573	184.068	178.37	ENSMUSG00000092203	1110038B12Rik	RIKEN cDNA 1110038B12 gene [Source:MGI Symbol;Acc:MGI:1916013]
ENSMUST00000002452.8	545	354.218	142.913	178.115	ENSMUSG00000002379	Ndufa11	NADH:ubiquinone oxidoreductase subunit A11 [Source:MGI Symbol;Acc:MGI:1917125]
ENSMUST00000029376.13	1436	1244.38	500.09	177.417	ENSMUSG00000027800	Tm4sf1	transmembrane 4 superfamily member 1 [Source:MGI Symbol;Acc:MGI:104678]
ENSMUST00000029344.10	3011	2819.38	1133	177.41	ENSMUSG00000027775	Mfsd1	major facilitator superfamily domain containing 1 [Source:MGI Symbol;Acc:MGI:1914118]
ENSMUST00000028278.14	1541	1349.38	542	177.323	ENSMUSG00000026914	Psmd14	proteasome (prosome, macropain) 26S subunit, non-ATPase, 14 [Source:MGI Symbol;Acc:MGI:1913284]
ENSMUST00000058089.13	1747	1555.38	624.715	177.315	ENSMUSG00000027593	Raly	hnRNP-associated with lethal yellow [Source:MGI Symbol;Acc:MGI:97850]
ENSMUST00000021077.4	1925	1733.38	696	177.262	ENSMUSG00000020733	Nherf1	NHERF family PDZ scaffold protein 1 [Source:MGI Symbol;Acc:MGI:1349482]
ENSMUST00000005714.14	1472	1280.38	513.506	177.055	ENSMUSG00000005575	Ube2m	ubiquitin-conjugating enzyme E2M [Source:MGI Symbol;Acc:MGI:108278]
ENSMUST00000114446.8	1719	1527.38	612.06	176.908	ENSMUSG00000029836	Cbx3	chromobox 3 [Source:MGI Symbol;Acc:MGI:108515]
ENSMUST00000031038.11	1523	1331.38	532.724	176.645	ENSMUSG00000029152	Ociad1	OCIA domain containing 1 [Source:MGI Symbol;Acc:MGI:1915345]
ENSMUST00000025253.12	6888	6696.38	2674.36	176.311	ENSMUSG00000024393	Prrc2a	proline-rich coiled-coil 2A [Source:MGI Symbol;Acc:MGI:1915467]
ENSMUST00000126116.3	1429	1237.38	493.087	175.922	ENSMUSG00000001794	Capns1	calpain, small subunit 1 [Source:MGI Symbol;Acc:MGI:88266]
ENSMUST00000026425.13	2432	2240.38	892.534	175.875	ENSMUSG00000025364	Pa2g4	proliferation-associated 2G4 [Source:MGI Symbol;Acc:MGI:894684]
ENSMUST00000165594.4	2516	2324.38	924.752	175.638	ENSMUSG00000001833	Septin7	septin 7 [Source:MGI Symbol;Acc:MGI:1335094]
ENSMUST00000019076.10	2198	2006.38	798	175.586	ENSMUSG00000018932	Map2k3	mitogen-activated protein kinase kinase 3 [Source:MGI Symbol;Acc:MGI:1346868]
ENSMUST00000021063.13	1904	1712.38	679.412	175.16	ENSMUSG00000020720	Psmd12	proteasome (prosome, macropain) 26S subunit, non-ATPase, 12 [Source:MGI Symbol;Acc:MGI:1914247]
ENSMUST00000032165.16	1675	1483.38	586.973	174.689	ENSMUSG00000030079	Ruvbl1	RuvB-like protein 1 [Source:MGI Symbol;Acc:MGI:1928760]
ENSMUST00000114151.10	2518	2326.38	919.717	174.532	ENSMUSG00000052337	Immt	inner membrane protein, mitochondrial [Source:MGI Symbol;Acc:MGI:1923864]
ENSMUST00000080919.12	4378	4186.38	1654.07	174.428	ENSMUSG00000043962	Thrap3	thyroid hormone receptor associated protein 3 [Source:MGI Symbol;Acc:MGI:2442637]
ENSMUST00000174924.4	300	124.148	49	174.244	ENSMUSG00000118841	Rn7s2	7S RNA 2 [Source:MGI Symbol;Acc:MGI:97953]
ENSMUST00000147311.2	333	152.484	60.167	174.194	ENSMUSG00000067575	Rpl35a-ps3	ribosomal protein L35A, pseudogene 3 [Source:MGI Symbol;Acc:MGI:3704473]
ENSMUST00000196111.5	1394	1202.38	474.327	174.155	ENSMUSG00000029622	Arpc1b	actin related protein 2/3 complex, subunit 1B [Source:MGI Symbol;Acc:MGI:1343142]
ENSMUST00000041366.14	646	454.574	179.313	174.144	ENSMUSG00000039771	Polr2j	polymerase (RNA) II (DNA directed) polypeptide J [Source:MGI Symbol;Acc:MGI:109582]
ENSMUST00000233581.2	734	542.434	213.935	174.114	ENSMUSG00000024067	Dpy30	dpy-30, histone methyltransferase complex regulatory subunit [Source:MGI Symbol;Acc:MGI:1913560]
ENSMUST00000114881.9	644	452.578	178.451	174.071	ENSMUSG00000052146	Rps10	ribosomal protein S10 [Source:MGI Symbol;Acc:MGI:1914347]
ENSMUST00000085651.12	2024	1832.38	721.791	173.899	ENSMUSG00000032336	Nptn	neuroplastin [Source:MGI Symbol;Acc:MGI:108077]
ENSMUST00000004379.8	1034	842.38	331	173.468	ENSMUSG00000004268	Emg1	EMG1 N1-specific pseudouridine methyltransferase [Source:MGI Symbol;Acc:MGI:1315195]
ENSMUST00000167504.3	944	752.386	295	173.094	ENSMUSG00000091537	Tma7	translational machinery associated 7 [Source:MGI Symbol;Acc:MGI:1913417]
ENSMUST00000206598.2	1393	1201.38	470.666	172.955	ENSMUSG00000010095	Slc3a2	solute carrier family 3 (activators of dibasic and neutral amino acid transport), member 2 [Source:MGI Symbol;Acc:MGI:96955]
ENSMUST00000106054.4	2909	2717.38	1063	172.697	ENSMUSG00000028811	Yars	tyrosyl-tRNA synthetase [Source:MGI Symbol;Acc:MGI:2147627]
ENSMUST00000038673.14	411	223.935	87.451	172.402	ENSMUSG00000035048	Anapc13	anaphase promoting complex subunit 13 [Source:MGI Symbol;Acc:MGI:1916260]
ENSMUST00000028553.4	1109	917.38	358	172.28	ENSMUSG00000027133	Nop10	NOP10 ribonucleoprotein [Source:MGI Symbol;Acc:MGI:1913431]
ENSMUST00000089558.7	1055	863.38	336.904	172.268	ENSMUSG00000057278	Snrpg	small nuclear ribonucleoprotein polypeptide G [Source:MGI Symbol;Acc:MGI:1915261]
ENSMUST00000102980.11	1387	1195.38	465.968	172.088	ENSMUSG00000001642	Akr1b1	aldo-keto reductase family 1 member B [Source:MGI Symbol;Acc:MGI:1353494]
ENSMUST00000033313.3	2324	2132.38	831	172.043	ENSMUSG00000031007	Atp6ap2	ATPase, H+ transporting, lysosomal accessory protein 2 [Source:MGI Symbol;Acc:MGI:1917745]
ENSMUST00000110731.4	1829	1637.38	637	171.748	ENSMUSG00000079111	Kdelr2	KDEL (Lys-Asp-Glu-Leu) endoplasmic reticulum protein retention receptor 2 [Source:MGI Symbol;Acc:MGI:1914163]
ENSMUST00000018143.16	2714	2522.38	976.925	170.982	ENSMUSG00000017999	Ddx27	DEAD box helicase 27 [Source:MGI Symbol;Acc:MGI:2385884]
ENSMUST00000021018.11	2068	1876.38	726	170.811	ENSMUSG00000020680	Taf15	TATA-box binding protein associated factor 15 [Source:MGI Symbol;Acc:MGI:1917689]
ENSMUST00000031103.14	2550	2358.38	912	170.719	ENSMUSG00000029201	Ugdh	UDP-glucose dehydrogenase [Source:MGI Symbol;Acc:MGI:1306785]
ENSMUST00000018727.4	6703	6511.38	2516.99	170.651	ENSMUSG00000018583	G3bp1	GTPase activating protein (SH3 domain) binding protein 1 [Source:MGI Symbol;Acc:MGI:1351465]
ENSMUST00000013304.8	1629	1437.38	555	170.46	ENSMUSG00000013160	Atp6v0d1	ATPase, H+ transporting, lysosomal V0 subunit D1 [Source:MGI Symbol;Acc:MGI:1201778]
ENSMUST00000227536.2	1301	1109.38	428.254	170.42	ENSMUSG00000060373	Hnrnpc	heterogeneous nuclear ribonucleoprotein C [Source:MGI Symbol;Acc:MGI:107795]
ENSMUST00000010007.9	1142	950.38	366	170.014	ENSMUSG00000009863	Sdhb	succinate dehydrogenase complex, subunit B, iron sulfur (Ip) [Source:MGI Symbol;Acc:MGI:1914930]
ENSMUST00000056398.11	807	615.404	236	169.298	ENSMUSG00000044155	Lsm8	LSM8 homolog, U6 small nuclear RNA associated [Source:MGI Symbol;Acc:MGI:1923772]
ENSMUST00000170693.9	2480	2288.38	877.012	169.191	ENSMUSG00000091896	Ube2d2a	ubiquitin-conjugating enzyme E2D 2A [Source:MGI Symbol;Acc:MGI:1930715]
ENSMUST00000108592.2	750	558.419	213.266	168.602	ENSMUSG00000018567	Gabarap	gamma-aminobutyric acid receptor associated protein [Source:MGI Symbol;Acc:MGI:1861742]
ENSMUST00000028386.12	4469	4277.38	1631.66	168.404	ENSMUSG00000027002	Nckap1	NCK-associated protein 1 [Source:MGI Symbol;Acc:MGI:1355333]
ENSMUST00000023039.15	1089	897.38	341.273	167.89	ENSMUSG00000022403	St13	suppression of tumorigenicity 13 [Source:MGI Symbol;Acc:MGI:1917606]
ENSMUST00000105230.4	918	726.387	275.674	167.544	ENSMUSG00000078427	Sarnp	SAP domain containing ribonucleoprotein [Source:MGI Symbol;Acc:MGI:1913368]
ENSMUST00000109905.5	1420	1228.38	466	167.476	ENSMUSG00000058569	Tmed9	transmembrane p24 trafficking protein 9 [Source:MGI Symbol;Acc:MGI:1914761]
ENSMUST00000093321.12	5061	4869.38	1843.94	167.176	ENSMUSG00000020176	Grb10	growth factor receptor bound protein 10 [Source:MGI Symbol;Acc:MGI:103232]
ENSMUST00000021085.11	2230	2038.38	770	166.766	ENSMUSG00000020739	Nup85	nucleoporin 85 [Source:MGI Symbol;Acc:MGI:3046173]
ENSMUST00000045325.14	1071	879.38	332.139	166.742	ENSMUSG00000109324	Prmt1	protein arginine N-methyltransferase 1 [Source:MGI Symbol;Acc:MGI:107846]
ENSMUST00000146840.3	1828	1636.38	615.392	166.023	ENSMUSG00000014195	Dnajc7	DnaJ heat shock protein family (Hsp40) member C7 [Source:MGI Symbol;Acc:MGI:1928373]
ENSMUST00000172529.8	1898	1706.38	641.573	165.986	ENSMUSG00000015165	Hnrnpl	heterogeneous nuclear ribonucleoprotein L [Source:MGI Symbol;Acc:MGI:104816]
ENSMUST00000064798.16	493	303.009	113.866	165.898	ENSMUSG00000024038	Ndufv3	NADH:ubiquinone oxidoreductase core subunit V3 [Source:MGI Symbol;Acc:MGI:1890894]
ENSMUST00000015877.14	2537	2345.38	880	165.642	ENSMUSG00000015733	Capza2	capping actin protein of muscle Z-line subunit alpha 2 [Source:MGI Symbol;Acc:MGI:106222]
ENSMUST00000030771.12	2133	1941.38	728.341	165.625	ENSMUSG00000029014	Dnajc2	DnaJ heat shock protein family (Hsp40) member C2 [Source:MGI Symbol;Acc:MGI:99470]
ENSMUST00000076431.13	3135	2943.38	1103.89	165.569	ENSMUSG00000026926	Pmpca	peptidase (mitochondrial processing) alpha [Source:MGI Symbol;Acc:MGI:1918568]
ENSMUST00000025014.10	1068	876.38	327.467	164.959	ENSMUSG00000024181	Mrpl28	mitochondrial ribosomal protein L28 [Source:MGI Symbol;Acc:MGI:1915861]
ENSMUST00000075175.12	671	479.514	179	164.798	ENSMUSG00000058833	Rex1bd	required for excision 1-B domain containing [Source:MGI Symbol;Acc:MGI:1913712]
ENSMUST00000107771.12	1834	1642.38	612.927	164.754	ENSMUSG00000003868	Ruvbl2	RuvB-like protein 2 [Source:MGI Symbol;Acc:MGI:1342299]
ENSMUST00000235960.2	2638	2446.38	912.476	164.664	ENSMUSG00000037236	Matr3	matrin 3 [Source:MGI Symbol;Acc:MGI:1298379]
ENSMUST00000069036.14	960	768.385	286.333	164.51	ENSMUSG00000032575	Manf	mesencephalic astrocyte-derived neurotrophic factor [Source:MGI Symbol;Acc:MGI:1922090]
ENSMUST00000004786.10	1148	956.38	355	163.87	ENSMUSG00000004667	Polr2e	polymerase (RNA) II (DNA directed) polypeptide E [Source:MGI Symbol;Acc:MGI:1913670]
ENSMUST00000212981.2	1184	992.38	367.769	163.605	ENSMUSG00000031754	Nudt21	nudix hydrolase 21 [Source:MGI Symbol;Acc:MGI:1915469]
ENSMUST00000065678.6	564	373.047	138	163.311	ENSMUSG00000053317	Sec61b	SEC61 translocon subunit beta [Source:MGI Symbol;Acc:MGI:1913462]
ENSMUST00000179869.3	3245	3053.38	1128.63	163.182	ENSMUSG00000093930	Hmgcs1	3-hydroxy-3-methylglutaryl-Coenzyme A synthase 1 [Source:MGI Symbol;Acc:MGI:107592]
ENSMUST00000043552.17	1547	1355.38	500.29	162.952	ENSMUSG00000060147	Serpinb6a	serine (or cysteine) peptidase inhibitor, clade B, member 6a [Source:MGI Symbol;Acc:MGI:103123]
ENSMUST00000130875.8	690	498.48	183.969	162.929	ENSMUSG00000073155	Stmp1	short transmembrane mitochondrial protein 1 [Source:MGI Symbol;Acc:MGI:1914955]
ENSMUST00000076587.6	2851	2659.38	980.303	162.735	ENSMUSG00000117310	Ptp4a1	protein tyrosine phosphatase 4a1 [Source:MGI Symbol;Acc:MGI:1277096]
ENSMUST00000007814.10	3978	3786.38	1390	162.065	ENSMUSG00000007670	Khsrp	KH-type splicing regulatory protein [Source:MGI Symbol;Acc:MGI:1336214]
ENSMUST00000002844.14	1031	839.38	308.118	162.054	ENSMUSG00000002767	Mrpl2	mitochondrial ribosomal protein L2 [Source:MGI Symbol;Acc:MGI:1351622]
ENSMUST00000032888.10	2171	1979.38	726	161.923	ENSMUSG00000030654	Arl6ip1	ADP-ribosylation factor-like 6 interacting protein 1 [Source:MGI Symbol;Acc:MGI:1858943]
ENSMUST00000040270.6	2757	2565.38	940	161.762	ENSMUSG00000025228	Actr1a	ARP1 actin-related protein 1A, centractin alpha [Source:MGI Symbol;Acc:MGI:1858964]
ENSMUST00000115615.9	1183	991.38	362.537	161.441	ENSMUSG00000031167	Rbm3	RNA binding motif (RNP1, RRM) protein 3 [Source:MGI Symbol;Acc:MGI:1099460]
ENSMUST00000020856.6	1871	1679.38	614	161.406	ENSMUSG00000020547	Bzw2	basic leucine zipper and W2 domains 2 [Source:MGI Symbol;Acc:MGI:1914162]
ENSMUST00000076372.5	1915	1723.38	629.149	161.166	ENSMUSG00000068856	Sf3b4	splicing factor 3b, subunit 4 [Source:MGI Symbol;Acc:MGI:109580]
ENSMUST00000059354.15	1640	1448.38	527.017	160.636	ENSMUSG00000036078	Sigmar1	sigma non-opioid intracellular receptor 1 [Source:MGI Symbol;Acc:MGI:1195268]
ENSMUST00000035295.6	2048	1856.38	675	160.523	ENSMUSG00000038633	Degs1	delta 4-desaturase, sphingolipid 1 [Source:MGI Symbol;Acc:MGI:1097711]
ENSMUST00000045807.14	3389	3197.38	1162	160.44	ENSMUSG00000038335	Tsr1	TSR1 20S rRNA accumulation [Source:MGI Symbol;Acc:MGI:2144566]
ENSMUST00000079121.4	1219	1027.38	373	160.28	ENSMUSG00000057388	Mrpl18	mitochondrial ribosomal protein L18 [Source:MGI Symbol;Acc:MGI:1914931]
ENSMUST00000102925.4	3349	3157.38	1146	160.235	ENSMUSG00000026956	Uap1l1	UDP-N-acteylglucosamine pyrophosphorylase 1-like 1 [Source:MGI Symbol;Acc:MGI:2443318]
ENSMUST00000108089.8	1336	1144.38	414.565	159.928	ENSMUSG00000028416	Bag1	BCL2-associated athanogene 1 [Source:MGI Symbol;Acc:MGI:108047]
ENSMUST00000204714.2	452	263.17	95.265	159.808	ENSMUSG00000029632	Ndufa4	Ndufa4, mitochondrial complex associated [Source:MGI Symbol;Acc:MGI:107686]
ENSMUST00000040766.9	1482	1290.38	467	159.772	ENSMUSG00000021248	Tmed10	transmembrane p24 trafficking protein 10 [Source:MGI Symbol;Acc:MGI:1915831]
ENSMUST00000082437.11	1514	1322.38	478.173	159.635	ENSMUSG00000037072	Selenof	selenoprotein F [Source:MGI Symbol;Acc:MGI:1927947]
ENSMUST00000118501.8	684	492.491	178	159.559	ENSMUSG00000030417	Pdcd5	programmed cell death 5 [Source:MGI Symbol;Acc:MGI:1913538]
ENSMUST00000110362.4	2122	1930.38	696.99	159.399	ENSMUSG00000022285	Ywhaz	tyrosine 3-monooxygenase/tryptophan 5-monooxygenase activation protein, zeta polypeptide [Source:MGI Symbol;Acc:MGI:109484]
ENSMUST00000063879.13	1654	1462.38	528	159.395	ENSMUSG00000052151	Plpp2	phospholipid phosphatase 2 [Source:MGI Symbol;Acc:MGI:1354945]
ENSMUST00000185384.7	435	246.787	89.025	159.255	ENSMUSG00000078784	Rbis	ribosomal biogenesis factor [Source:MGI Symbol;Acc:MGI:1916376]
ENSMUST00000116621.2	908	716.388	258	158.991	ENSMUSG00000031059	Ndufb11	NADH:ubiquinone oxidoreductase subunit B11 [Source:MGI Symbol;Acc:MGI:1349919]
ENSMUST00000028617.7	3736	3544.38	1274	158.683	ENSMUSG00000027193	Api5	apoptosis inhibitor 5 [Source:MGI Symbol;Acc:MGI:1888993]
ENSMUST00000103008.12	2086	1894.38	680.915	158.682	ENSMUSG00000028249	Sdcbp	syndecan binding protein [Source:MGI Symbol;Acc:MGI:1337026]
ENSMUST00000005647.4	1046	854.38	306.981	158.621	ENSMUSG00000005510	Ndufs3	NADH:ubiquinone oxidoreductase core subunit S3 [Source:MGI Symbol;Acc:MGI:1915599]
ENSMUST00000001460.14	3482	3290.38	1181	158.454	ENSMUSG00000001424	Snd1	staphylococcal nuclease and tudor domain containing 1 [Source:MGI Symbol;Acc:MGI:1929266]
ENSMUST00000030942.13	764	572.411	205	158.105	ENSMUSG00000029066	Mrpl20	mitochondrial ribosomal protein L20 [Source:MGI Symbol;Acc:MGI:2137221]
ENSMUST00000042141.12	4616	4424.38	1583.47	158	ENSMUSG00000042699	Dhx9	DEAH (Asp-Glu-Ala-His) box polypeptide 9 [Source:MGI Symbol;Acc:MGI:108177]
ENSMUST00000025679.11	1713	1521.38	544	157.856	ENSMUSG00000024767	Otub1	OTU domain, ubiquitin aldehyde binding 1 [Source:MGI Symbol;Acc:MGI:2147616]
ENSMUST00000071718.12	2387	2195.38	783.98	157.651	ENSMUSG00000026701	Prdx6	peroxiredoxin 6 [Source:MGI Symbol;Acc:MGI:894320]
ENSMUST00000084721.8	1222	1030.38	367.439	157.43	ENSMUSG00000078941	Ak6	adenylate kinase 6 [Source:MGI Symbol;Acc:MGI:5510732]
ENSMUST00000064667.9	2724	2532.38	903	157.42	ENSMUSG00000052681	Rap1b	RAS related protein 1b [Source:MGI Symbol;Acc:MGI:894315]
ENSMUST00000002839.9	2926	2734.38	974.532	157.34	ENSMUSG00000059409	Ppp2r5d	protein phosphatase 2, regulatory subunit B', delta [Source:MGI Symbol;Acc:MGI:2388481]
ENSMUST00000107364.8	1915	1723.38	614.092	157.309	ENSMUSG00000019173	Rab5c	RAB5C, member RAS oncogene family [Source:MGI Symbol;Acc:MGI:105306]
ENSMUST00000180840.8	2551	2359.38	839.062	156.999	ENSMUSG00000036112	Metap2	methionine aminopeptidase 2 [Source:MGI Symbol;Acc:MGI:1929701]
ENSMUST00000102880.5	2859	2667.38	948	156.9	ENSMUSG00000033953	Ppp3r1	protein phosphatase 3, regulatory subunit B, alpha isoform (calcineurin B, type I) [Source:MGI Symbol;Acc:MGI:107172]
ENSMUST00000019128.15	2000	1808.38	639.619	156.146	ENSMUSG00000000568	Hnrnpd	heterogeneous nuclear ribonucleoprotein D [Source:MGI Symbol;Acc:MGI:101947]
ENSMUST00000167493.9	1656	1464.38	517.855	156.119	ENSMUSG00000038650	Rnh1	ribonuclease/angiogenin inhibitor 1 [Source:MGI Symbol;Acc:MGI:1195456]
ENSMUST00000160009.2	1765	1573.38	555.904	155.979	ENSMUSG00000022346	Myc	myelocytomatosis oncogene [Source:MGI Symbol;Acc:MGI:97250]
ENSMUST00000165316.8	4426	4234.38	1496	155.97	ENSMUSG00000037851	Iars	isoleucine-tRNA synthetase [Source:MGI Symbol;Acc:MGI:2145219]
ENSMUST00000008893.9	1888	1696.38	599	155.885	ENSMUSG00000024835	Coro1b	coronin, actin binding protein 1B [Source:MGI Symbol;Acc:MGI:1345963]
ENSMUST00000006467.14	1404	1212.38	427.508	155.671	ENSMUSG00000006304	Arpc2	actin related protein 2/3 complex, subunit 2 [Source:MGI Symbol;Acc:MGI:1923959]
ENSMUST00000129909.8	705	513.465	180.979	155.603	ENSMUSG00000090137	Uba52	ubiquitin A-52 residue ribosomal protein fusion product 1 [Source:MGI Symbol;Acc:MGI:98887]
ENSMUST00000035725.7	1095	903.38	318	155.402	ENSMUSG00000033940	Brk1	BRICK1, SCAR/WAVE actin-nucleating complex subunit [Source:MGI Symbol;Acc:MGI:1915406]
ENSMUST00000020285.10	2613	2421.38	851	155.156	ENSMUSG00000020088	Sar1a	secretion associated Ras related GTPase 1A [Source:MGI Symbol;Acc:MGI:98230]
ENSMUST00000035988.16	2843	2651.38	931.722	155.137	ENSMUSG00000038991	Txndc5	thioredoxin domain containing 5 [Source:MGI Symbol;Acc:MGI:2145316]
ENSMUST00000073308.11	2269	2077.38	729.961	155.126	ENSMUSG00000009079	Ewsr1	Ewing sarcoma breakpoint region 1 [Source:MGI Symbol;Acc:MGI:99960]
ENSMUST00000004646.13	3491	3299.38	1159	155.079	ENSMUSG00000004530	Coro1c	coronin, actin binding protein 1C [Source:MGI Symbol;Acc:MGI:1345964]
ENSMUST00000209124.2	741	549.427	192.859	154.964	ENSMUSG00000109324	Prmt1	protein arginine N-methyltransferase 1 [Source:MGI Symbol;Acc:MGI:107846]
ENSMUST00000207932.2	1937	1745.38	612.293	154.871	ENSMUSG00000039405	Prss23	protease, serine 23 [Source:MGI Symbol;Acc:MGI:1923703]
ENSMUST00000060501.5	852	660.398	231.621	154.837	ENSMUSG00000044303	Cdkn2a	cyclin dependent kinase inhibitor 2A [Source:MGI Symbol;Acc:MGI:104738]
ENSMUST00000179353.8	3219	3027.38	1061.61	154.809	ENSMUSG00000116048	Septin2	septin 2 [Source:MGI Symbol;Acc:MGI:97298]
ENSMUST00000105372.9	959	767.385	269.005	154.756	ENSMUSG00000075706	Gpx4	glutathione peroxidase 4 [Source:MGI Symbol;Acc:MGI:104767]
ENSMUST00000054213.5	1421	1229.38	430.941	154.751	ENSMUSG00000048007	Timm8a1	translocase of inner mitochondrial membrane 8A1 [Source:MGI Symbol;Acc:MGI:1353433]
ENSMUST00000025170.11	2229	2037.38	714	154.713	ENSMUSG00000024312	Wdr46	WD repeat domain 46 [Source:MGI Symbol;Acc:MGI:1931871]
ENSMUST00000219143.2	1365	1173.38	411.062	154.657	ENSMUSG00000058799	Nap1l1	nucleosome assembly protein 1-like 1 [Source:MGI Symbol;Acc:MGI:1855693]
ENSMUST00000043843.12	3540	3348.38	1173	154.655	ENSMUSG00000038366	Lasp1	LIM and SH3 protein 1 [Source:MGI Symbol;Acc:MGI:109656]
ENSMUST00000022062.8	2900	2708.38	948	154.525	ENSMUSG00000021577	Sdha	succinate dehydrogenase complex, subunit A, flavoprotein (Fp) [Source:MGI Symbol;Acc:MGI:1914195]
ENSMUST00000089688.6	2596	2404.38	840.74	154.369	ENSMUSG00000000957	Mmp14	matrix metallopeptidase 14 (membrane-inserted) [Source:MGI Symbol;Acc:MGI:101900]
ENSMUST00000053811.10	2764	2572.38	896	153.771	ENSMUSG00000004789	Dlst	dihydrolipoamide S-succinyltransferase (E2 component of 2-oxo-glutarate complex) [Source:MGI Symbol;Acc:MGI:1926170]
ENSMUST00000019917.6	1090	898.38	312.791	153.707	ENSMUSG00000019782	Rwdd1	RWD domain containing 1 [Source:MGI Symbol;Acc:MGI:1913771]
ENSMUST00000084296.10	1626	1434.38	499	153.581	ENSMUSG00000028873	Cdca8	cell division cycle associated 8 [Source:MGI Symbol;Acc:MGI:1196274]
ENSMUST00000166044.3	3107	2915.38	1010	152.942	ENSMUSG00000003779	Kif20a	kinesin family member 20A [Source:MGI Symbol;Acc:MGI:1201682]
ENSMUST00000230114.2	1086	894.38	309.622	152.831	ENSMUSG00000056851	Pcbp2	poly(rC) binding protein 2 [Source:MGI Symbol;Acc:MGI:108202]
ENSMUST00000167662.8	2754	2562.38	884.97	152.471	ENSMUSG00000001576	Ergic1	endoplasmic reticulum-golgi intermediate compartment (ERGIC) 1 [Source:MGI Symbol;Acc:MGI:1914708]
ENSMUST00000030914.4	1596	1404.38	485	152.461	ENSMUSG00000029048	Rer1	retention in endoplasmic reticulum sorting receptor 1 [Source:MGI Symbol;Acc:MGI:1915080]
ENSMUST00000046122.11	2267	2075.38	716	152.306	ENSMUSG00000039682	Lap3	leucine aminopeptidase 3 [Source:MGI Symbol;Acc:MGI:1914238]
ENSMUST00000029643.15	1271	1079.38	372	152.149	ENSMUSG00000028010	Gar1	GAR1 ribonucleoprotein [Source:MGI Symbol;Acc:MGI:1930948]
ENSMUST00000022808.14	1030	838.38	288.798	152.074	ENSMUSG00000022194	Pabpn1	poly(A) binding protein, nuclear 1 [Source:MGI Symbol;Acc:MGI:1859158]
ENSMUST00000001724.12	2258	2066.38	711.523	152.012	ENSMUSG00000001674	Ddx18	DEAD box helicase 18 [Source:MGI Symbol;Acc:MGI:1914192]
ENSMUST00000020741.12	1546	1354.38	466	151.896	ENSMUSG00000020457	Drg1	developmentally regulated GTP binding protein 1 [Source:MGI Symbol;Acc:MGI:1343297]
ENSMUST00000006137.9	2320	2128.38	732	151.832	ENSMUSG00000005981	Trap1	TNF receptor-associated protein 1 [Source:MGI Symbol;Acc:MGI:1915265]
ENSMUST00000099475.12	525	334.464	115.009	151.804	ENSMUSG00000074884	Serf2	small EDRK-rich factor 2 [Source:MGI Symbol;Acc:MGI:1337041]
ENSMUST00000102870.8	3471	3279.38	1126.01	151.583	ENSMUSG00000020290	Xpo1	exportin 1 [Source:MGI Symbol;Acc:MGI:2144013]
ENSMUST00000001507.5	3931	3739.38	1283	151.47	ENSMUSG00000001467	Cyp51	cytochrome P450, family 51 [Source:MGI Symbol;Acc:MGI:106040]
ENSMUST00000209885.2	2511	2319.38	793.647	151.062	ENSMUSG00000038482	Tfdp1	transcription factor Dp 1 [Source:MGI Symbol;Acc:MGI:101934]
ENSMUST00000110504.2	675	483.508	165.445	151.06	ENSMUSG00000022205	Sub1	SUB1 homolog, transcriptional regulator [Source:MGI Symbol;Acc:MGI:104811]
ENSMUST00000030623.8	3465	3273.38	1120.03	151.055	ENSMUSG00000028820	Sfpq	splicing factor proline/glutamine rich (polypyrimidine tract binding protein associated) [Source:MGI Symbol;Acc:MGI:1918764]
ENSMUST00000026506.5	1504	1312.38	449	151.038	ENSMUSG00000025439	Clns1a	chloride channel, nucleotide-sensitive, 1A [Source:MGI Symbol;Acc:MGI:109638]
ENSMUST00000020081.11	1834	1642.38	561.746	150.997	ENSMUSG00000019923	Zwint	ZW10 interactor [Source:MGI Symbol;Acc:MGI:1289227]
ENSMUST00000037489.15	2190	1998.38	683	150.884	ENSMUSG00000034254	Agpat1	1-acylglycerol-3-phosphate O-acyltransferase 1 (lysophosphatidic acid acyltransferase, alpha) [Source:MGI Symbol;Acc:MGI:1932075]
ENSMUST00000182209.8	1977	1785.38	609.958	150.824	ENSMUSG00000034165	Ccnd3	cyclin D3 [Source:MGI Symbol;Acc:MGI:88315]
ENSMUST00000059580.11	2739	2547.38	868.959	150.593	ENSMUSG00000049327	Kmt5a	lysine methyltransferase 5A [Source:MGI Symbol;Acc:MGI:1915206]
ENSMUST00000042497.14	1661	1469.38	501	150.523	ENSMUSG00000037916	Ndufv1	NADH:ubiquinone oxidoreductase core subunit V1 [Source:MGI Symbol;Acc:MGI:107851]
ENSMUST00000034400.5	4316	4124.38	1406	150.497	ENSMUSG00000031924	Cyb5b	cytochrome b5 type B [Source:MGI Symbol;Acc:MGI:1913677]
ENSMUST00000050970.4	1196	1004.38	342.359	150.482	ENSMUSG00000029642	Polr1d	polymerase (RNA) I polypeptide D [Source:MGI Symbol;Acc:MGI:108403]
ENSMUST00000060101.10	1250	1058.38	360.637	150.428	ENSMUSG00000051579	Tceal8	transcription elongation factor A (SII)-like 8 [Source:MGI Symbol;Acc:MGI:1913934]
ENSMUST00000173860.8	1544	1352.38	458.918	149.809	ENSMUSG00000077450	Rab11b	RAB11B, member RAS oncogene family [Source:MGI Symbol;Acc:MGI:99425]
ENSMUST00000093552.12	1577	1385.38	469.037	149.465	ENSMUSG00000002984	Tomm40	translocase of outer mitochondrial membrane 40 [Source:MGI Symbol;Acc:MGI:1858259]
ENSMUST00000022529.8	3223	3031.38	1026	149.42	ENSMUSG00000021957	Tkt	transketolase [Source:MGI Symbol;Acc:MGI:105992]
ENSMUST00000235069.2	1040	848.38	286.656	149.166	ENSMUSG00000024097	Srsf7	serine and arginine-rich splicing factor 7 [Source:MGI Symbol;Acc:MGI:1926232]
ENSMUST00000057551.14	1906	1714.38	577.08	148.604	ENSMUSG00000004642	Slbp	stem-loop binding protein [Source:MGI Symbol;Acc:MGI:108402]
ENSMUST00000035276.5	676	484.506	163	148.521	ENSMUSG00000042462	Dctpp1	dCTP pyrophosphatase 1 [Source:MGI Symbol;Acc:MGI:1913672]
ENSMUST00000079764.14	922	730.386	245.656	148.483	ENSMUSG00000059355	Wdr83os	WD repeat domain 83 opposite strand [Source:MGI Symbol;Acc:MGI:3041257]
ENSMUST00000163694.4	2041	1849.38	621.811	148.434	ENSMUSG00000032294	Pkm	pyruvate kinase, muscle [Source:MGI Symbol;Acc:MGI:97591]
ENSMUST00000125127.8	1683	1491.38	501.353	148.407	ENSMUSG00000024571	Naa12	N(alpha)-acetyltransferase 12, NatA catalytic subunit [Source:MGI Symbol;Acc:MGI:3833940]
ENSMUST00000030399.7	2593	2401.38	807	148.359	ENSMUSG00000028646	Rragc	Ras-related GTP binding C [Source:MGI Symbol;Acc:MGI:1858751]
ENSMUST00000087026.13	1314	1122.38	377	148.287	ENSMUSG00000067148	Polr1c	polymerase (RNA) I polypeptide C [Source:MGI Symbol;Acc:MGI:103288]
ENSMUST00000063520.15	3557	3365.38	1130.31	148.273	ENSMUSG00000022698	Naa50	N(alpha)-acetyltransferase 50, NatE catalytic subunit [Source:MGI Symbol;Acc:MGI:1919367]
ENSMUST00000033096.16	2111	1919.38	644.397	148.215	ENSMUSG00000030824	Nucb1	nucleobindin 1 [Source:MGI Symbol;Acc:MGI:97388]
ENSMUST00000021669.15	749	557.42	187	148.102	ENSMUSG00000021243	Fcf1	FCF1 rRNA processing protein [Source:MGI Symbol;Acc:MGI:1920986]
ENSMUST00000107237.8	1332	1140.38	382.207	147.962	ENSMUSG00000005625	Psmd4	proteasome (prosome, macropain) 26S subunit, non-ATPase, 4 [Source:MGI Symbol;Acc:MGI:1201670]
ENSMUST00000078691.12	2387	2195.38	735	147.801	ENSMUSG00000057789	Bak1	BCL2-antagonist/killer 1 [Source:MGI Symbol;Acc:MGI:1097161]
ENSMUST00000228736.2	702	510.468	170.885	147.787	ENSMUSG00000021917	Spcs1	signal peptidase complex subunit 1 homolog (S. cerevisiae) [Source:MGI Symbol;Acc:MGI:1916269]
ENSMUST00000109057.8	2472	2280.38	763	147.713	ENSMUSG00000036275	9530068E07Rik	RIKEN cDNA 9530068E07 gene [Source:MGI Symbol;Acc:MGI:2654705]
ENSMUST00000026576.5	1229	1037.38	347	147.67	ENSMUSG00000025503	Taldo1	transaldolase 1 [Source:MGI Symbol;Acc:MGI:1274789]
ENSMUST00000004574.14	1927	1735.38	580.399	147.65	ENSMUSG00000004460	Dnajb11	DnaJ heat shock protein family (Hsp40) member B11 [Source:MGI Symbol;Acc:MGI:1915088]
ENSMUST00000020550.13	1266	1074.38	359.066	147.542	ENSMUSG00000020307	Cdc34	cell division cycle 34 [Source:MGI Symbol;Acc:MGI:102657]
ENSMUST00000007602.15	2515	2323.38	775.986	147.447	ENSMUSG00000007458	M6pr	mannose-6-phosphate receptor, cation dependent [Source:MGI Symbol;Acc:MGI:96904]
ENSMUST00000094028.10	3193	3001.38	1001	147.236	ENSMUSG00000070372	Capza1	capping actin protein of muscle Z-line subunit alpha 1 [Source:MGI Symbol;Acc:MGI:106227]
ENSMUST00000074733.11	5028	4836.38	1610.68	147.024	ENSMUSG00000058013	Septin11	septin 11 [Source:MGI Symbol;Acc:MGI:1277214]
ENSMUST00000015003.10	1993	1801.38	599	146.799	ENSMUSG00000014859	E2f4	E2F transcription factor 4 [Source:MGI Symbol;Acc:MGI:103012]
ENSMUST00000064404.8	1685	1493.38	495.776	146.56	ENSMUSG00000031068	Glrx3	glutaredoxin 3 [Source:MGI Symbol;Acc:MGI:1353653]
ENSMUST00000070215.8	888	696.392	231	146.44	ENSMUSG00000056209	Npm3	nucleoplasmin 3 [Source:MGI Symbol;Acc:MGI:894653]
ENSMUST00000095128.10	659	467.541	155	146.357	ENSMUSG00000071014	Ndufb6	NADH:ubiquinone oxidoreductase subunit B6 [Source:MGI Symbol;Acc:MGI:2684983]
ENSMUST00000091374.9	1215	1023.38	339	146.239	ENSMUSG00000026021	Sumo1	small ubiquitin-like modifier 1 [Source:MGI Symbol;Acc:MGI:1197010]
ENSMUST00000024078.15	1809	1617.38	535.012	146.033	ENSMUSG00000023307	Marchf5	membrane associated ring-CH-type finger 5 [Source:MGI Symbol;Acc:MGI:1915207]
ENSMUST00000030457.12	2118	1926.38	636.866	145.951	ENSMUSG00000028693	Nasp	nuclear autoantigenic sperm protein (histone-binding) [Source:MGI Symbol;Acc:MGI:1355328]
ENSMUST00000069449.7	2275	2083.38	688	145.788	ENSMUSG00000055723	Rras2	related RAS viral (r-ras) oncogene 2 [Source:MGI Symbol;Acc:MGI:1914172]
ENSMUST00000034228.16	2063	1871.38	617.06	145.568	ENSMUSG00000031776	Arl2bp	ADP-ribosylation factor-like 2 binding protein [Source:MGI Symbol;Acc:MGI:1349429]
ENSMUST00000026479.11	1784	1592.38	525	145.55	ENSMUSG00000025410	Dctn2	dynactin 2 [Source:MGI Symbol;Acc:MGI:107733]
ENSMUST00000048914.8	607	415.737	137	145.48	ENSMUSG00000034880	Mrpl34	mitochondrial ribosomal protein L34 [Source:MGI Symbol;Acc:MGI:2137227]
ENSMUST00000021277.6	1950	1758.38	579.263	145.433	ENSMUSG00000020897	Aurkb	aurora kinase B [Source:MGI Symbol;Acc:MGI:107168]
ENSMUST00000153609.8	1248	1056.38	348	145.432	ENSMUSG00000030512	Snrpa1	small nuclear ribonucleoprotein polypeptide A' [Source:MGI Symbol;Acc:MGI:1916231]
ENSMUST00000100162.5	1676	1484.38	488.775	145.367	ENSMUSG00000060992	Copz1	coatomer protein complex, subunit zeta 1 [Source:MGI Symbol;Acc:MGI:1929063]
ENSMUST00000086635.9	2761	2569.38	845.107	145.206	ENSMUSG00000050017	Pitpnb	phosphatidylinositol transfer protein, beta [Source:MGI Symbol;Acc:MGI:1927542]
ENSMUST00000034964.7	1211	1019.38	335.255	145.191	ENSMUSG00000032397	Tipin	timeless interacting protein [Source:MGI Symbol;Acc:MGI:1921571]
ENSMUST00000005964.7	1604	1412.38	464	145.033	ENSMUSG00000028138	Adh5	alcohol dehydrogenase 5 (class III), chi polypeptide [Source:MGI Symbol;Acc:MGI:87929]
ENSMUST00000001595.10	2584	2392.38	785	144.857	ENSMUSG00000001555	Fkbp10	FK506 binding protein 10 [Source:MGI Symbol;Acc:MGI:104769]
ENSMUST00000113231.4	1119	927.38	304.186	144.804	ENSMUSG00000026254	Eif4e2	eukaryotic translation initiation factor 4E member 2 [Source:MGI Symbol;Acc:MGI:1914440]
ENSMUST00000113487.8	2649	2457.38	805.089	144.635	ENSMUSG00000024949	Sf1	splicing factor 1 [Source:MGI Symbol;Acc:MGI:1095403]
ENSMUST00000026222.11	680	488.5	159.997	144.594	ENSMUSG00000025204	Ndufb8	NADH:ubiquinone oxidoreductase subunit B8 [Source:MGI Symbol;Acc:MGI:1914514]
ENSMUST00000058550.15	2804	2612.38	855	144.488	ENSMUSG00000063015	Ccni	cyclin I [Source:MGI Symbol;Acc:MGI:1341077]
ENSMUST00000033809.4	1965	1773.38	579	144.138	ENSMUSG00000031432	Prps1	phosphoribosyl pyrophosphate synthetase 1 [Source:MGI Symbol;Acc:MGI:97775]
ENSMUST00000072079.9	2048	1856.38	606	144.114	ENSMUSG00000061024	Rrs1	ribosome biogenesis regulator 1 [Source:MGI Symbol;Acc:MGI:1929721]
ENSMUST00000034000.15	2773	2581.38	841	143.828	ENSMUSG00000031591	Asah1	N-acylsphingosine amidohydrolase 1 [Source:MGI Symbol;Acc:MGI:1277124]
ENSMUST00000021554.16	3734	3542.38	1154	143.817	ENSMUSG00000015143	Actn1	actinin, alpha 1 [Source:MGI Symbol;Acc:MGI:2137706]
ENSMUST00000032440.6	1353	1161.38	378	143.687	ENSMUSG00000030298	Sec13	SEC13 homolog, nuclear pore and COPII coat complex component [Source:MGI Symbol;Acc:MGI:99832]
ENSMUST00000105691.8	4459	4267.38	1388.21	143.613	ENSMUSG00000039953	Clstn1	calsyntenin 1 [Source:MGI Symbol;Acc:MGI:1929895]
ENSMUST00000029698.15	668	476.52	155	143.599	ENSMUSG00000028062	Lamtor2	late endosomal/lysosomal adaptor, MAPK and MTOR activator 2 [Source:MGI Symbol;Acc:MGI:1932697]
ENSMUST00000017821.12	2476	2284.38	742	143.396	ENSMUSG00000017677	Wsb1	WD repeat and SOCS box-containing 1 [Source:MGI Symbol;Acc:MGI:1926139]
ENSMUST00000004396.13	703	511.467	166	143.282	ENSMUSG00000004285	Atp6v1f	ATPase, H+ transporting, lysosomal V1 subunit F [Source:MGI Symbol;Acc:MGI:1913394]
ENSMUST00000106243.8	3111	2919.38	946.649	143.152	ENSMUSG00000011257	Pabpc4	poly(A) binding protein, cytoplasmic 4 [Source:MGI Symbol;Acc:MGI:2385206]
ENSMUST00000181217.8	1984	1792.38	581.1	143.127	ENSMUSG00000036112	Metap2	methionine aminopeptidase 2 [Source:MGI Symbol;Acc:MGI:1929701]
ENSMUST00000034866.9	1392	1200.38	389	143.064	ENSMUSG00000032314	Etfa	electron transferring flavoprotein, alpha polypeptide [Source:MGI Symbol;Acc:MGI:106092]
ENSMUST00000041364.13	2702	2510.38	812	142.796	ENSMUSG00000036693	Nop14	NOP14 nucleolar protein [Source:MGI Symbol;Acc:MGI:1922666]
ENSMUST00000003038.12	4646	4454.38	1440	142.717	ENSMUSG00000002957	Ap2a2	adaptor-related protein complex 2, alpha 2 subunit [Source:MGI Symbol;Acc:MGI:101920]
ENSMUST00000085519.13	2113	1921.38	620.838	142.648	ENSMUSG00000032249	Anp32a	acidic (leucine-rich) nuclear phosphoprotein 32 family, member A [Source:MGI Symbol;Acc:MGI:108447]
ENSMUST00000043680.9	1802	1610.38	519.965	142.543	ENSMUSG00000035198	Tubg1	tubulin, gamma 1 [Source:MGI Symbol;Acc:MGI:101834]
ENSMUST00000020775.9	2476	2284.38	736.384	142.31	ENSMUSG00000020483	Dynll2	dynein light chain LC8-type 2 [Source:MGI Symbol;Acc:MGI:1915347]
ENSMUST00000110167.5	1251	1059.38	341	142.103	ENSMUSG00000036199	Ndufa13	NADH:ubiquinone oxidoreductase subunit A13 [Source:MGI Symbol;Acc:MGI:1914434]
ENSMUST00000203578.3	1323	1131.38	363.313	141.766	ENSMUSG00000079426	Arpc4	actin related protein 2/3 complex, subunit 4 [Source:MGI Symbol;Acc:MGI:1915339]
ENSMUST00000026585.14	1466	1274.38	408	141.339	ENSMUSG00000025511	Tspan4	tetraspanin 4 [Source:MGI Symbol;Acc:MGI:1928097]
ENSMUST00000027961.12	1795	1603.38	513.234	141.312	ENSMUSG00000109865	Hspa14	heat shock protein 14 [Source:MGI Symbol;Acc:MGI:1354164]
ENSMUST00000022980.5	704	512.466	164	141.28	ENSMUSG00000022354	Ndufb9	NADH:ubiquinone oxidoreductase subunit B9 [Source:MGI Symbol;Acc:MGI:1913468]
ENSMUST00000092266.11	2959	2767.38	885.602	141.277	ENSMUSG00000034674	Tdg	thymine DNA glycosylase [Source:MGI Symbol;Acc:MGI:108247]
ENSMUST00000102581.11	3103	2911.38	931.534	141.254	ENSMUSG00000001098	Kctd10	potassium channel tetramerisation domain containing 10 [Source:MGI Symbol;Acc:MGI:2141207]
ENSMUST00000199243.5	2988	2796.38	893.716	141.093	ENSMUSG00000037364	Srrt	serrate RNA effector molecule homolog (Arabidopsis) [Source:MGI Symbol;Acc:MGI:1933527]
ENSMUST00000023099.8	4660	4468.38	1427	140.986	ENSMUSG00000022462	Slc38a2	solute carrier family 38, member 2 [Source:MGI Symbol;Acc:MGI:1915010]
ENSMUST00000026009.10	843	651.399	208	140.967	ENSMUSG00000025035	Arl3	ADP-ribosylation factor-like 3 [Source:MGI Symbol;Acc:MGI:1929699]
ENSMUST00000247843.1	3465	3273.38	1044.97	140.931	ENSMUSG00000028820	Sfpq	splicing factor proline/glutamine rich (polypyrimidine tract binding protein associated) [Source:MGI Symbol;Acc:MGI:1918764]
ENSMUST00000096744.8	2813	2621.38	836.647	140.901	ENSMUSG00000068566	Myadm	myeloid-associated differentiation marker [Source:MGI Symbol;Acc:MGI:1355332]
ENSMUST00000136872.8	2596	2404.38	767.223	140.87	ENSMUSG00000027282	Mtch2	mitochondrial carrier 2 [Source:MGI Symbol;Acc:MGI:1929260]
ENSMUST00000018113.8	2107	1915.38	610.28	140.661	ENSMUSG00000017969	Ptgis	prostaglandin I2 (prostacyclin) synthase [Source:MGI Symbol;Acc:MGI:1097156]
ENSMUST00000035775.9	468	278.654	88.777	140.648	ENSMUSG00000035215	Lsm7	LSM7 homolog, U6 small nuclear RNA and mRNA degradation associated [Source:MGI Symbol;Acc:MGI:1913344]
ENSMUST00000237341.2	780	588.408	187.39	140.595	ENSMUSG00000059734	Ndufs8	NADH:ubiquinone oxidoreductase core subunit S8 [Source:MGI Symbol;Acc:MGI:2385079]
ENSMUST00000102923.10	3831	3639.38	1158.43	140.522	ENSMUSG00000020473	Aebp1	AE binding protein 1 [Source:MGI Symbol;Acc:MGI:1197012]
ENSMUST00000105999.9	1952	1760.38	560	140.437	ENSMUSG00000028776	Tinagl1	tubulointerstitial nephritis antigen-like 1 [Source:MGI Symbol;Acc:MGI:2137617]
ENSMUST00000020361.7	758	566.413	179.908	140.222	ENSMUSG00000020153	Ndufs7	NADH:ubiquinone oxidoreductase core subunit S7 [Source:MGI Symbol;Acc:MGI:1922656]
ENSMUST00000105994.4	1584	1392.38	442	140.141	ENSMUSG00000074088	Snrnp40	small nuclear ribonucleoprotein 40 (U5) [Source:MGI Symbol;Acc:MGI:1913835]
ENSMUST00000032899.12	1479	1287.38	408.412	140.053	ENSMUSG00000030663	1110004F10Rik	RIKEN cDNA 1110004F10 gene [Source:MGI Symbol;Acc:MGI:1929274]
ENSMUST00000005234.13	3089	2897.38	918	139.874	ENSMUSG00000005103	Wdr1	WD repeat domain 1 [Source:MGI Symbol;Acc:MGI:1337100]
ENSMUST00000093955.12	706	514.464	163	139.873	ENSMUSG00000020485	Supt4a	SPT4A, DSIF elongation factor subunit [Source:MGI Symbol;Acc:MGI:107416]
ENSMUST00000090413.6	1629	1437.38	455	139.746	ENSMUSG00000070697	Utp3	UTP3 small subunit processome component [Source:MGI Symbol;Acc:MGI:1919230]
ENSMUST00000205002.3	1445	1253.38	396.647	139.708	ENSMUSG00000000399	Ndufa9	NADH:ubiquinone oxidoreductase subunit A9 [Source:MGI Symbol;Acc:MGI:1913358]
ENSMUST00000047203.9	1639	1447.38	458	139.696	ENSMUSG00000035890	Rnf126	ring finger protein 126 [Source:MGI Symbol;Acc:MGI:1917544]
ENSMUST00000127292.2	783	591.408	186.815	139.453	ENSMUSG00000022427	Tomm22	translocase of outer mitochondrial membrane 22 [Source:MGI Symbol;Acc:MGI:2450248]
ENSMUST00000176957.8	1117	925.38	292.058	139.331	ENSMUSG00000021996	Esd	esterase D/formylglutathione hydrolase [Source:MGI Symbol;Acc:MGI:95421]
ENSMUST00000165027.9	1293	1101.38	346.914	139.054	ENSMUSG00000001627	Ifrd1	interferon-related developmental regulator 1 [Source:MGI Symbol;Acc:MGI:1316717]
ENSMUST00000107389.8	4426	4234.38	1332.74	138.95	ENSMUSG00000020917	Acly	ATP citrate lyase [Source:MGI Symbol;Acc:MGI:103251]
ENSMUST00000047429.9	846	654.399	205.831	138.857	ENSMUSG00000039680	Mrps6	mitochondrial ribosomal protein S6 [Source:MGI Symbol;Acc:MGI:2153111]
ENSMUST00000022097.6	568	377.008	118.391	138.633	ENSMUSG00000021606	Ndufs6	NADH:ubiquinone oxidoreductase core subunit S6 [Source:MGI Symbol;Acc:MGI:107932]
ENSMUST00000116669.2	2019	1827.38	573.557	138.563	ENSMUSG00000047879	Usp14	ubiquitin specific peptidase 14 [Source:MGI Symbol;Acc:MGI:1928898]
ENSMUST00000028509.11	2238	2046.38	642.087	138.519	ENSMUSG00000014959	Gorasp2	golgi reassembly stacking protein 2 [Source:MGI Symbol;Acc:MGI:2135962]
ENSMUST00000033282.5	1244	1052.38	330	138.434	ENSMUSG00000030983	Bccip	BRCA2 and CDKN1A interacting protein [Source:MGI Symbol;Acc:MGI:1913415]
ENSMUST00000082094.5	2581	2389.38	749	138.388	ENSMUSG00000063884	Ptcd3	pentatricopeptide repeat domain 3 [Source:MGI Symbol;Acc:MGI:1917206]
ENSMUST00000118366.9	1897	1705.38	534.361	138.329	ENSMUSG00000024012	Mtch1	mitochondrial carrier 1 [Source:MGI Symbol;Acc:MGI:1929261]
ENSMUST00000204242.3	1334	1142.38	357	137.962	ENSMUSG00000063171	Rps4l	ribosomal protein S4-like [Source:MGI Symbol;Acc:MGI:1913434]
ENSMUST00000236361.2	1320	1128.38	352.575	137.942	ENSMUSG00000039615	Stub1	STIP1 homology and U-Box containing protein 1 [Source:MGI Symbol;Acc:MGI:1891731]
ENSMUST00000114426.10	2187	1995.38	622.498	137.725	ENSMUSG00000037313	Tacc3	transforming, acidic coiled-coil containing protein 3 [Source:MGI Symbol;Acc:MGI:1341163]
ENSMUST00000033176.7	1896	1704.38	531	137.54	ENSMUSG00000030884	Uqcrc2	ubiquinol cytochrome c reductase core protein 2 [Source:MGI Symbol;Acc:MGI:1914253]
ENSMUST00000025979.13	3527	3335.38	1037.42	137.313	ENSMUSG00000025007	Aldh18a1	aldehyde dehydrogenase 18 family, member A1 [Source:MGI Symbol;Acc:MGI:1888908]
ENSMUST00000146824.2	541	350.259	108.787	137.116	ENSMUSG00000031683	Lsm6	LSM6 homolog, U6 small nuclear RNA and mRNA degradation associated [Source:MGI Symbol;Acc:MGI:1925901]
ENSMUST00000022781.8	878	686.396	213	136.995	ENSMUSG00000022174	Dad1	defender against cell death 1 [Source:MGI Symbol;Acc:MGI:101912]
ENSMUST00000044681.7	1442	1250.38	388	136.99	ENSMUSG00000035199	Arl6ip5	ADP-ribosylation factor-like 6 interacting protein 5 [Source:MGI Symbol;Acc:MGI:1929501]
ENSMUST00000023869.15	2339	2147.38	666	136.92	ENSMUSG00000023106	Denr	density-regulated protein [Source:MGI Symbol;Acc:MGI:1915434]
ENSMUST00000052761.9	1331	1139.38	353	136.775	ENSMUSG00000002010	Idh3g	isocitrate dehydrogenase 3 (NAD+), gamma [Source:MGI Symbol;Acc:MGI:1099463]
ENSMUST00000028135.15	3714	3522.38	1090	136.613	ENSMUSG00000026796	Niban2	niban apoptosis regulator 2 [Source:MGI Symbol;Acc:MGI:2442910]
ENSMUST00000168900.3	582	390.896	120.937	136.583	ENSMUSG00000042747	Krtcap2	keratinocyte associated protein 2 [Source:MGI Symbol;Acc:MGI:1913309]
ENSMUST00000122110.8	3076	2884.38	891.331	136.423	ENSMUSG00000038429	Usp5	ubiquitin specific peptidase 5 (isopeptidase T) [Source:MGI Symbol;Acc:MGI:1347343]
ENSMUST00000025053.10	3636	3444.38	1064.21	136.401	ENSMUSG00000024212	Mllt1	myeloid/lymphoid or mixed-lineage leukemia; translocated to, 1 [Source:MGI Symbol;Acc:MGI:1927238]
ENSMUST00000053871.5	3089	2897.38	895	136.37	ENSMUSG00000046841	Ckap4	cytoskeleton-associated protein 4 [Source:MGI Symbol;Acc:MGI:2444926]
ENSMUST00000031841.9	1799	1607.38	496.291	136.307	ENSMUSG00000029817	Tra2a	transformer 2 alpha [Source:MGI Symbol;Acc:MGI:1933972]
ENSMUST00000230271.2	885	693.392	213.911	136.193	ENSMUSG00000033020	Polr2f	polymerase (RNA) II (DNA directed) polypeptide F [Source:MGI Symbol;Acc:MGI:1349393]
ENSMUST00000084250.11	2285	2093.38	644.749	135.97	ENSMUSG00000028896	Rcc1	regulator of chromosome condensation 1 [Source:MGI Symbol;Acc:MGI:1913989]
ENSMUST00000112866.8	1878	1686.38	518.951	135.854	ENSMUSG00000061353	Cxcl12	chemokine (C-X-C motif) ligand 12 [Source:MGI Symbol;Acc:MGI:103556]
ENSMUST00000162834.3	1982	1790.38	550.79	135.813	ENSMUSG00000018042	Cyb5r3	cytochrome b5 reductase 3 [Source:MGI Symbol;Acc:MGI:94893]
ENSMUST00000194746.6	703	511.467	157.052	135.558	ENSMUSG00000073702	Rpl31	ribosomal protein L31 [Source:MGI Symbol;Acc:MGI:2149632]
ENSMUST00000034983.7	1994	1802.38	552	135.205	ENSMUSG00000032412	Atp1b3	ATPase, Na+/K+ transporting, beta 3 polypeptide [Source:MGI Symbol;Acc:MGI:107788]
ENSMUST00000024897.10	3369	3177.38	973	135.19	ENSMUSG00000024091	Vapa	vesicle-associated membrane protein, associated protein A [Source:MGI Symbol;Acc:MGI:1353561]
ENSMUST00000136579.3	734	542.434	166.065	135.155	ENSMUSG00000024914	Drap1	Dr1 associated protein 1 (negative cofactor 2 alpha) [Source:MGI Symbol;Acc:MGI:1913806]
ENSMUST00000240539.1	2590	2398.38	734.116	135.129	ENSMUSG00000058258	Idi1	isopentenyl-diphosphate delta isomerase [Source:MGI Symbol;Acc:MGI:2442264]
ENSMUST00000002735.9	983	791.383	242	134.999	ENSMUSG00000002660	Clpp	caseinolytic mitochondrial matrix peptidase proteolytic subunit [Source:MGI Symbol;Acc:MGI:1858213]
ENSMUST00000208247.3	4044	3852.38	1178	134.995	ENSMUSG00000031555	Adam9	a disintegrin and metallopeptidase domain 9 (meltrin gamma) [Source:MGI Symbol;Acc:MGI:105376]
ENSMUST00000159706.9	566	375.027	114.575	134.874	ENSMUSG00000053332	Gas5	growth arrest specific 5 [Source:MGI Symbol;Acc:MGI:95659]
ENSMUST00000040484.6	1443	1251.38	382	134.764	ENSMUSG00000034424	Gcsh	glycine cleavage system protein H (aminomethyl carrier) [Source:MGI Symbol;Acc:MGI:1915383]
ENSMUST00000165853.2	3382	3190.38	973.601	134.722	ENSMUSG00000028788	Ptp4a2	protein tyrosine phosphatase 4a2 [Source:MGI Symbol;Acc:MGI:1277117]
ENSMUST00000129753.8	1799	1607.38	489.649	134.483	ENSMUSG00000029455	Aldh2	aldehyde dehydrogenase 2, mitochondrial [Source:MGI Symbol;Acc:MGI:99600]
ENSMUST00000172107.8	3346	3154.38	960.727	134.458	ENSMUSG00000022403	St13	suppression of tumorigenicity 13 [Source:MGI Symbol;Acc:MGI:1917606]
ENSMUST00000115026.8	4080	3888.38	1183.46	134.365	ENSMUSG00000029761	Cald1	caldesmon 1 [Source:MGI Symbol;Acc:MGI:88250]
ENSMUST00000030578.14	3646	3454.38	1049.4	134.113	ENSMUSG00000028788	Ptp4a2	protein tyrosine phosphatase 4a2 [Source:MGI Symbol;Acc:MGI:1277117]
ENSMUST00000183037.3	735	543.433	164.944	133.995	ENSMUSG00000075706	Gpx4	glutathione peroxidase 4 [Source:MGI Symbol;Acc:MGI:104767]
ENSMUST00000206947.2	618	426.694	129.51	133.994	ENSMUSG00000034192	Lsm3	LSM3 homolog, U6 small nuclear RNA and mRNA degradation associated [Source:MGI Symbol;Acc:MGI:1914928]
ENSMUST00000113127.7	4182	3990.38	1210.99	133.976	ENSMUSG00000029405	G3bp2	GTPase activating protein (SH3 domain) binding protein 2 [Source:MGI Symbol;Acc:MGI:2442040]
ENSMUST00000110352.10	1491	1299.38	394.189	133.927	ENSMUSG00000021134	Srsf5	serine and arginine-rich splicing factor 5 [Source:MGI Symbol;Acc:MGI:98287]
ENSMUST00000018568.4	1788	1596.38	484	133.847	ENSMUSG00000020537	Drg2	developmentally regulated GTP binding protein 2 [Source:MGI Symbol;Acc:MGI:1342307]
ENSMUST00000228748.2	1691	1499.38	454.464	133.81	ENSMUSG00000060373	Hnrnpc	heterogeneous nuclear ribonucleoprotein C [Source:MGI Symbol;Acc:MGI:107795]
ENSMUST00000002473.10	1433	1241.38	376	133.716	ENSMUSG00000031820	Babam1	BRISC and BRCA1 A complex member 1 [Source:MGI Symbol;Acc:MGI:1915501]
ENSMUST00000021158.4	981	789.383	239	133.663	ENSMUSG00000020803	Txndc17	thioredoxin domain containing 17 [Source:MGI Symbol;Acc:MGI:1289248]
ENSMUST00000056578.7	955	763.385	231	133.588	ENSMUSG00000047843	Bri3	brain protein I3 [Source:MGI Symbol;Acc:MGI:1933174]
ENSMUST00000106391.8	1841	1649.38	499	133.561	ENSMUSG00000015869	Prpsap1	phosphoribosyl pyrophosphate synthetase-associated protein 1 [Source:MGI Symbol;Acc:MGI:1915013]
ENSMUST00000116234.9	2080	1888.38	570.995	133.488	ENSMUSG00000060904	Arl1	ADP-ribosylation factor-like 1 [Source:MGI Symbol;Acc:MGI:99436]
ENSMUST00000114444.9	2295	2103.38	634.966	133.27	ENSMUSG00000071533	Pcnp	PEST proteolytic signal containing nuclear protein [Source:MGI Symbol;Acc:MGI:1923552]
ENSMUST00000023666.11	1922	1730.38	520.847	132.883	ENSMUSG00000022945	Chaf1b	chromatin assembly factor 1, subunit B (p60) [Source:MGI Symbol;Acc:MGI:1314881]
ENSMUST00000110551.4	2352	2160.38	649.875	132.801	ENSMUSG00000027227	Sord	sorbitol dehydrogenase [Source:MGI Symbol;Acc:MGI:98266]
ENSMUST00000028921.6	3434	3242.38	975	132.752	ENSMUSG00000027433	Xrn2	5'-3' exoribonuclease 2 [Source:MGI Symbol;Acc:MGI:894687]
ENSMUST00000038107.9	1979	1787.38	537.416	132.738	ENSMUSG00000039910	Cited2	Cbp/p300-interacting transactivator, with Glu/Asp-rich carboxy-terminal domain, 2 [Source:MGI Symbol;Acc:MGI:1306784]
ENSMUST00000000001.5	3262	3070.38	922	132.568	ENSMUSG00000000001	Gnai3	guanine nucleotide binding protein (G protein), alpha inhibiting 3 [Source:MGI Symbol;Acc:MGI:95773]
ENSMUST00000017567.14	2245	2053.38	616.033	132.445	ENSMUSG00000017421	Zfp207	zinc finger protein 207 [Source:MGI Symbol;Acc:MGI:1340045]
ENSMUST00000078155.12	2437	2245.38	672.304	132.183	ENSMUSG00000003500	Impdh1	inosine monophosphate dehydrogenase 1 [Source:MGI Symbol;Acc:MGI:96567]
ENSMUST00000005606.8	2276	2084.38	624	132.163	ENSMUSG00000005469	Prkaca	protein kinase, cAMP dependent, catalytic, alpha [Source:MGI Symbol;Acc:MGI:97592]
ENSMUST00000110375.9	3116	2924.38	875.363	132.146	ENSMUSG00000027367	Stard7	START domain containing 7 [Source:MGI Symbol;Acc:MGI:2139090]
ENSMUST00000135395.8	924	732.386	219.162	132.107	ENSMUSG00000032249	Anp32a	acidic (leucine-rich) nuclear phosphoprotein 32 family, member A [Source:MGI Symbol;Acc:MGI:108447]
ENSMUST00000170382.5	494	303.992	90.924	132.044	ENSMUSG00000091625	Lsm5	LSM5 homolog, U6 small nuclear RNA and mRNA degradation associated [Source:MGI Symbol;Acc:MGI:1913623]
ENSMUST00000025421.9	3542	3350.38	1001.5	131.965	ENSMUSG00000079614	Seh1l	SEH1-like (S. cerevisiae [Source:MGI Symbol;Acc:MGI:1919374]
ENSMUST00000032307.12	767	575.411	172	131.963	ENSMUSG00000030188	Magohb	mago homolog B, exon junction complex core component [Source:MGI Symbol;Acc:MGI:1913691]
ENSMUST00000108268.10	1520	1328.38	396.881	131.898	ENSMUSG00000001123	Lgals9	lectin, galactose binding, soluble 9 [Source:MGI Symbol;Acc:MGI:109496]
ENSMUST00000066469.14	1300	1108.38	331	131.838	ENSMUSG00000055681	Cope	coatomer protein complex, subunit epsilon [Source:MGI Symbol;Acc:MGI:1891702]
ENSMUST00000037290.12	2939	2747.38	820.303	131.812	ENSMUSG00000040354	Mars1	methionine-tRNA synthetase 1 [Source:MGI Symbol;Acc:MGI:1345633]
ENSMUST00000042498.14	4427	4235.38	1264.11	131.763	ENSMUSG00000034088	Hdlbp	high density lipoprotein (HDL) binding protein [Source:MGI Symbol;Acc:MGI:99256]
ENSMUST00000005336.9	2313	2121.38	633	131.73	ENSMUSG00000005204	Senp3	SUMO/sentrin specific peptidase 3 [Source:MGI Symbol;Acc:MGI:2158736]
ENSMUST00000247470.1	1112	920.38	274.218	131.531	ENSMUSG00000121048	Gm53066	predicted gene, 53066 [Source:MGI Symbol;Acc:MGI:6467478]
ENSMUST00000006760.3	2189	1997.38	595	131.509	ENSMUSG00000006585	Cdt1	chromatin licensing and DNA replication factor 1 [Source:MGI Symbol;Acc:MGI:1914427]
ENSMUST00000017153.4	2458	2266.38	675	131.484	ENSMUSG00000017009	Sdc4	syndecan 4 [Source:MGI Symbol;Acc:MGI:1349164]
ENSMUST00000107107.9	2784	2592.38	771	131.297	ENSMUSG00000028577	Plaa	phospholipase A2, activating protein [Source:MGI Symbol;Acc:MGI:104810]
ENSMUST00000023225.8	1725	1533.38	456	131.285	ENSMUSG00000022564	Grina	glutamate receptor, ionotropic, N-methyl D-aspartate-associated protein 1 (glutamate binding) [Source:MGI Symbol;Acc:MGI:1913418]
ENSMUST00000030117.5	2418	2226.38	662	131.268	ENSMUSG00000028409	Smu1	smu-1 suppressor of mec-8 and unc-52 homolog (C. elegans) [Source:MGI Symbol;Acc:MGI:1915546]
ENSMUST00000074950.11	2426	2234.38	664.275	131.248	ENSMUSG00000045427	Hnrnph2	heterogeneous nuclear ribonucleoprotein H2 [Source:MGI Symbol;Acc:MGI:1201779]
ENSMUST00000028238.15	3081	2889.38	859	131.247	ENSMUSG00000026878	Rab14	RAB14, member RAS oncogene family [Source:MGI Symbol;Acc:MGI:1915615]
ENSMUST00000080723.11	3285	3093.38	919	131.154	ENSMUSG00000004535	Tax1bp1	Tax1 (human T cell leukemia virus type I) binding protein 1 [Source:MGI Symbol;Acc:MGI:1289308]
ENSMUST00000109140.10	1862	1670.38	495.826	131.043	ENSMUSG00000027496	Aurka	aurora kinase A [Source:MGI Symbol;Acc:MGI:894678]
ENSMUST00000051672.9	792	600.405	178	130.881	ENSMUSG00000046718	Bst2	bone marrow stromal cell antigen 2 [Source:MGI Symbol;Acc:MGI:1916800]
ENSMUST00000110082.11	4115	3923.38	1163	130.864	ENSMUSG00000001175	Calm1	calmodulin 1 [Source:MGI Symbol;Acc:MGI:88251]
ENSMUST00000162594.8	867	675.396	200.163	130.836	ENSMUSG00000038722	Bud31	BUD31 homolog [Source:MGI Symbol;Acc:MGI:2141291]
ENSMUST00000093140.5	962	770.385	228.158	130.746	ENSMUSG00000025135	Anapc11	anaphase promoting complex subunit 11 [Source:MGI Symbol;Acc:MGI:1913406]
ENSMUST00000212771.2	458	268.96	79.637	130.716	ENSMUSG00000093904	Tomm20	translocase of outer mitochondrial membrane 20 [Source:MGI Symbol;Acc:MGI:1915202]
ENSMUST00000097649.10	3645	3453.38	1022.12	130.664	ENSMUSG00000026305	Lrrfip1	leucine rich repeat (in FLII) interacting protein 1 [Source:MGI Symbol;Acc:MGI:1342770]
ENSMUST00000004507.11	1956	1764.38	522	130.611	ENSMUSG00000004393	Ddx56	DEAD box helicase 56 [Source:MGI Symbol;Acc:MGI:1277172]
ENSMUST00000014370.11	2098	1906.38	564	130.608	ENSMUSG00000014226	Cacybp	calcyclin binding protein [Source:MGI Symbol;Acc:MGI:1270839]
ENSMUST00000026986.7	648	456.571	135	130.535	ENSMUSG00000025868	Higd2a	HIG1 domain family, member 2A [Source:MGI Symbol;Acc:MGI:1914294]
ENSMUST00000013845.13	1173	981.38	289.986	130.449	ENSMUSG00000013701	Timm23	translocase of inner mitochondrial membrane 23 [Source:MGI Symbol;Acc:MGI:1858317]
ENSMUST00000037623.15	1619	1427.38	421	130.21	ENSMUSG00000039114	Nrn1	neuritin 1 [Source:MGI Symbol;Acc:MGI:1915654]
ENSMUST00000049294.4	1420	1228.38	362	130.1	ENSMUSG00000040824	Snrpd2	small nuclear ribonucleoprotein D2 [Source:MGI Symbol;Acc:MGI:98345]
ENSMUST00000165307.8	3274	3082.38	908.223	130.079	ENSMUSG00000015749	Anp32e	acidic (leucine-rich) nuclear phosphoprotein 32 family, member E [Source:MGI Symbol;Acc:MGI:1913721]
ENSMUST00000162053.8	2291	2099.38	618.457	130.053	ENSMUSG00000024640	Psat1	phosphoserine aminotransferase 1 [Source:MGI Symbol;Acc:MGI:2183441]
ENSMUST00000001975.6	4344	4152.38	1222	129.92	ENSMUSG00000001910	Nacc1	nucleus accumbens associated 1, BEN and BTB (POZ) domain containing [Source:MGI Symbol;Acc:MGI:1914080]
ENSMUST00000055261.11	4412	4220.38	1242	129.918	ENSMUSG00000043131	Mob1a	MOB kinase activator 1A [Source:MGI Symbol;Acc:MGI:2442631]
ENSMUST00000034607.10	4072	3880.38	1141	129.811	ENSMUSG00000032096	Arcn1	archain 1 [Source:MGI Symbol;Acc:MGI:2387591]
ENSMUST00000108627.4	1319	1127.38	331.441	129.789	ENSMUSG00000035585	Tsen34	tRNA splicing endonuclease subunit 34 [Source:MGI Symbol;Acc:MGI:1913328]
ENSMUST00000238061.2	1326	1134.38	333.293	129.709	ENSMUSG00000024583	Txnl1	thioredoxin-like 1 [Source:MGI Symbol;Acc:MGI:1860078]
ENSMUST00000020974.7	1270	1078.38	316.647	129.63	ENSMUSG00000020644	Id2	inhibitor of DNA binding 2 [Source:MGI Symbol;Acc:MGI:96397]
ENSMUST00000003268.11	2073	1881.38	552	129.528	ENSMUSG00000003200	Sh3gl1	SH3-domain GRB2-like 1 [Source:MGI Symbol;Acc:MGI:700010]
ENSMUST00000021313.9	1744	1552.38	455	129.394	ENSMUSG00000020935	Dcakd	dephospho-CoA kinase domain containing [Source:MGI Symbol;Acc:MGI:1915337]
ENSMUST00000151374.2	426	238.168	69.77	129.326	ENSMUSG00000085241	Snhg3	small nucleolar RNA host gene 3 [Source:MGI Symbol;Acc:MGI:2684817]
ENSMUST00000113695.8	1607	1415.38	413.953	129.116	ENSMUSG00000032366	Tpm1	tropomyosin 1, alpha [Source:MGI Symbol;Acc:MGI:98809]
ENSMUST00000113607.10	4140	3948.38	1154.49	129.084	ENSMUSG00000030058	Copg1	coatomer protein complex, subunit gamma 1 [Source:MGI Symbol;Acc:MGI:1858696]
ENSMUST00000023143.14	2235	2043.38	596	128.765	ENSMUSG00000022500	Litaf	LPS-induced TN factor [Source:MGI Symbol;Acc:MGI:1929512]
ENSMUST00000075491.14	1698	1506.38	438.796	128.596	ENSMUSG00000019428	Fkbp8	FK506 binding protein 8 [Source:MGI Symbol;Acc:MGI:1341070]
ENSMUST00000022803.6	899	707.392	205.991	128.555	ENSMUSG00000022193	Psmb5	proteasome (prosome, macropain) subunit, beta type 5 [Source:MGI Symbol;Acc:MGI:1194513]
ENSMUST00000121185.8	911	719.388	209.192	128.375	ENSMUSG00000020738	Sumo2	small ubiquitin-like modifier 2 [Source:MGI Symbol;Acc:MGI:2158813]
ENSMUST00000046114.5	604	412.752	120	128.349	ENSMUSG00000034932	Mrpl54	mitochondrial ribosomal protein L54 [Source:MGI Symbol;Acc:MGI:1913297]
ENSMUST00000113627.4	489	299.09	86.894	128.259	ENSMUSG00000079480	Pin4	peptidyl-prolyl cis/trans isomerase, NIMA-interacting, 4 (parvulin) [Source:MGI Symbol;Acc:MGI:1916963]
ENSMUST00000114160.2	1383	1191.38	346	128.211	ENSMUSG00000001962	Fam50a	family with sequence similarity 50, member A [Source:MGI Symbol;Acc:MGI:1351626]
ENSMUST00000033582.5	1001	809.38	235	128.179	ENSMUSG00000031231	Cox7b	cytochrome c oxidase subunit 7B [Source:MGI Symbol;Acc:MGI:1913392]
ENSMUST00000003320.14	2554	2362.38	685	128.009	ENSMUSG00000003235	Eif2b5	eukaryotic translation initiation factor 2B, subunit 5 epsilon [Source:MGI Symbol;Acc:MGI:2446176]
ENSMUST00000183309.8	1296	1104.38	320.13	127.97	ENSMUSG00000038510	Rpf2	ribosome production factor 2 homolog [Source:MGI Symbol;Acc:MGI:1914489]
ENSMUST00000070345.5	2244	2052.38	594	127.77	ENSMUSG00000056305	Usp39	ubiquitin specific peptidase 39 [Source:MGI Symbol;Acc:MGI:107622]
ENSMUST00000056370.13	1007	815.38	234.923	127.194	ENSMUSG00000028066	Pmf1	polyamine-modulated factor 1 [Source:MGI Symbol;Acc:MGI:1914287]
ENSMUST00000024802.10	1462	1270.38	366	127.189	ENSMUSG00000024007	Ppil1	peptidylprolyl isomerase (cyclophilin)-like 1 [Source:MGI Symbol;Acc:MGI:1916066]
ENSMUST00000038474.14	1686	1494.38	430	127.031	ENSMUSG00000039356	Exosc2	exosome component 2 [Source:MGI Symbol;Acc:MGI:2385133]
ENSMUST00000027602.15	2175	1983.38	570	126.873	ENSMUSG00000026356	Dars	aspartyl-tRNA synthetase [Source:MGI Symbol;Acc:MGI:2442544]
ENSMUST00000032220.15	1817	1625.38	466.6	126.733	ENSMUSG00000030127	Cops7a	COP9 signalosome subunit 7A [Source:MGI Symbol;Acc:MGI:1349400]
ENSMUST00000179483.9	696	504.474	144.761	126.682	ENSMUSG00000096768	Erdr1y	erythroid differentiation regulator 1 y [Source:MGI Symbol;Acc:MGI:6096131]
ENSMUST00000072249.13	3787	3595.38	1030.61	126.546	ENSMUSG00000032803	Cdv3	carnitine deficiency-associated gene expressed in ventricle 3 [Source:MGI Symbol;Acc:MGI:2448759]
ENSMUST00000225674.2	2704	2512.38	719.559	126.439	ENSMUSG00000021546	Hnrnpk	heterogeneous nuclear ribonucleoprotein K [Source:MGI Symbol;Acc:MGI:99894]
ENSMUST00000090481.14	2670	2478.38	709.521	126.386	ENSMUSG00000029767	Calu	calumenin [Source:MGI Symbol;Acc:MGI:1097158]
ENSMUST00000164756.4	1691	1499.38	429	126.312	ENSMUSG00000091337	Eid1	EP300 interacting inhibitor of differentiation 1 [Source:MGI Symbol;Acc:MGI:1889651]
ENSMUST00000077290.9	2399	2207.38	631	126.198	ENSMUSG00000025823	Pdia4	protein disulfide isomerase associated 4 [Source:MGI Symbol;Acc:MGI:104864]
ENSMUST00000035033.7	3050	2858.38	817	126.184	ENSMUSG00000032458	Copb2	coatomer protein complex, subunit beta 2 (beta prime) [Source:MGI Symbol;Acc:MGI:1354962]
ENSMUST00000232289.2	3276	3084.38	881.114	126.114	ENSMUSG00000022962	Gart	phosphoribosylglycinamide formyltransferase [Source:MGI Symbol;Acc:MGI:95654]
ENSMUST00000025250.14	3858	3666.38	1047.15	126.088	ENSMUSG00000024392	Bag6	BCL2-associated athanogene 6 [Source:MGI Symbol;Acc:MGI:1919439]
ENSMUST00000099224.10	4206	4014.38	1142.64	125.658	ENSMUSG00000074698	Csnk2a1	casein kinase 2, alpha 1 polypeptide [Source:MGI Symbol;Acc:MGI:88543]
ENSMUST00000030882.12	1615	1423.38	405	125.613	ENSMUSG00000029017	Pmpcb	peptidase (mitochondrial processing) beta [Source:MGI Symbol;Acc:MGI:1920328]
ENSMUST00000146468.4	1072	880.38	249.969	125.348	ENSMUSG00000050335	Lgals3	lectin, galactose binding, soluble 3 [Source:MGI Symbol;Acc:MGI:96778]
ENSMUST00000163242.3	1937	1745.38	495	125.203	ENSMUSG00000016541	Atxn10	ataxin 10 [Source:MGI Symbol;Acc:MGI:1859293]
ENSMUST00000110857.5	2544	2352.38	667	125.175	ENSMUSG00000020664	Dld	dihydrolipoamide dehydrogenase [Source:MGI Symbol;Acc:MGI:107450]
ENSMUST00000002128.14	1368	1176.38	333.286	125.075	ENSMUSG00000002059	Rab34	RAB34, member RAS oncogene family [Source:MGI Symbol;Acc:MGI:104606]
ENSMUST00000079961.14	2707	2515.38	712.447	125.04	ENSMUSG00000032939	Nup93	nucleoporin 93 [Source:MGI Symbol;Acc:MGI:1919055]
ENSMUST00000109085.8	1789	1597.38	452.397	125.029	ENSMUSG00000027523	Gnas	GNAS (guanine nucleotide binding protein, alpha stimulating) complex locus [Source:MGI Symbol;Acc:MGI:95777]
ENSMUST00000043498.9	2032	1840.38	521	124.977	ENSMUSG00000024454	Hdac3	histone deacetylase 3 [Source:MGI Symbol;Acc:MGI:1343091]
ENSMUST00000028909.5	2419	2227.38	629.865	124.84	ENSMUSG00000027423	Snx5	sorting nexin 5 [Source:MGI Symbol;Acc:MGI:1916428]
ENSMUST00000081946.5	1515	1323.38	374	124.764	ENSMUSG00000003438	Timm50	translocase of inner mitochondrial membrane 50 [Source:MGI Symbol;Acc:MGI:1913775]
ENSMUST00000114449.7	2193	2001.38	565	124.629	ENSMUSG00000079562	Maea	macrophage erythroblast attacher [Source:MGI Symbol;Acc:MGI:1891748]
ENSMUST00000027777.12	3873	3681.38	1039	124.596	ENSMUSG00000026496	Parp1	poly (ADP-ribose) polymerase family, member 1 [Source:MGI Symbol;Acc:MGI:1340806]
ENSMUST00000029149.13	2711	2519.38	710.668	124.53	ENSMUSG00000027620	Rbm39	RNA binding motif protein 39 [Source:MGI Symbol;Acc:MGI:2157953]
ENSMUST00000237095.2	466	276.708	78	124.444	ENSMUSG00000024474	Ik	IK cytokine [Source:MGI Symbol;Acc:MGI:1345142]
ENSMUST00000015903.12	1538	1346.38	379	124.272	ENSMUSG00000015759	Cnih1	cornichon family AMPA receptor auxiliary protein 1 [Source:MGI Symbol;Acc:MGI:1277202]
ENSMUST00000032936.8	1359	1167.38	328.418	124.198	ENSMUSG00000030697	Ppp4c	protein phosphatase 4, catalytic subunit [Source:MGI Symbol;Acc:MGI:1891763]
ENSMUST00000053540.11	930	738.386	207.634	124.141	ENSMUSG00000046432	Bex3	brain expressed X-linked 3 [Source:MGI Symbol;Acc:MGI:1338016]
ENSMUST00000043359.9	6113	5921.38	1664.96	124.131	ENSMUSG00000031715	Smarca5	SWI/SNF related, matrix associated, actin dependent regulator of chromatin, subfamily a, member 5 [Source:MGI Symbol;Acc:MGI:1935129]
ENSMUST00000004327.11	2652	2460.38	691	123.987	ENSMUSG00000031400	G6pdx	glucose-6-phosphate dehydrogenase X-linked [Source:MGI Symbol;Acc:MGI:105979]
ENSMUST00000033154.8	2199	2007.38	563	123.817	ENSMUSG00000030867	Plk1	polo like kinase 1 [Source:MGI Symbol;Acc:MGI:97621]
ENSMUST00000112308.9	4393	4201.38	1175	123.466	ENSMUSG00000024120	Lrpprc	leucine-rich PPR-motif containing [Source:MGI Symbol;Acc:MGI:1919666]
ENSMUST00000030797.4	2120	1928.38	539	123.395	ENSMUSG00000028955	Vamp3	vesicle-associated membrane protein 3 [Source:MGI Symbol;Acc:MGI:1321389]
ENSMUST00000030501.15	2960	2768.38	773	123.269	ENSMUSG00000028729	Ebna1bp2	EBNA1 binding protein 2 [Source:MGI Symbol;Acc:MGI:1916322]
ENSMUST00000031697.9	3161	2969.38	829	123.251	ENSMUSG00000029686	Cul1	cullin 1 [Source:MGI Symbol;Acc:MGI:1349658]
ENSMUST00000016771.13	7433	7241.38	2020	123.149	ENSMUSG00000022443	Myh9	myosin, heavy polypeptide 9, non-muscle [Source:MGI Symbol;Acc:MGI:107717]
ENSMUST00000092618.10	1769	1577.38	440	123.145	ENSMUSG00000068328	Aup1	ancient ubiquitous protein 1 [Source:MGI Symbol;Acc:MGI:107789]
ENSMUST00000016401.15	1553	1361.38	379.576	123.089	ENSMUSG00000016257	Prelid3b	PRELI domain containing 3B [Source:MGI Symbol;Acc:MGI:1913640]
ENSMUST00000014221.13	2609	2417.38	674	123.088	ENSMUSG00000014077	Chp1	calcineurin-like EF hand protein 1 [Source:MGI Symbol;Acc:MGI:1927185]
ENSMUST00020183253.1	331	150.722	42	123.019	ENSMUSG00002076161	Rn7sk	RNA, 7SK, nuclear [Source:MGI Symbol;Acc:MGI:103186]
ENSMUST00000058351.16	2371	2179.38	606	122.755	ENSMUSG00000025791	Pgm1	phosphoglucomutase 1 [Source:MGI Symbol;Acc:MGI:97565]
ENSMUST00000107249.8	732	540.437	150.142	122.647	ENSMUSG00000063316	Rpl27	ribosomal protein L27 [Source:MGI Symbol;Acc:MGI:98036]
ENSMUST00000026125.3	3527	3335.38	926	122.565	ENSMUSG00000025134	Alyref	Aly/REF export factor [Source:MGI Symbol;Acc:MGI:1341044]
ENSMUST00000067298.5	488	298.11	82.673	122.43	ENSMUSG00000054312	Mrps21	mitochondrial ribosomal protein S21 [Source:MGI Symbol;Acc:MGI:1913542]
ENSMUST00000102510.8	7249	7057.38	1955.13	122.302	ENSMUSG00000020850	Prpf8	pre-mRNA processing factor 8 [Source:MGI Symbol;Acc:MGI:2179381]
ENSMUST00000209099.2	2088	1896.38	525.255	122.277	ENSMUSG00000030435	U2af2	U2 small nuclear ribonucleoprotein auxiliary factor (U2AF) 2 [Source:MGI Symbol;Acc:MGI:98886]
ENSMUST00000054343.15	1592	1400.38	386.927	121.979	ENSMUSG00000011096	Akt1s1	AKT1 substrate 1 (proline-rich) [Source:MGI Symbol;Acc:MGI:1914855]
ENSMUST00000003946.9	1658	1466.38	405	121.93	ENSMUSG00000003848	Nob1	NIN1/RPN12 binding protein 1 homolog [Source:MGI Symbol;Acc:MGI:1914869]
ENSMUST00000025050.13	2223	2031.38	560.947	121.908	ENSMUSG00000024213	Nudt3	nudix hydrolase 3 [Source:MGI Symbol;Acc:MGI:1928484]
ENSMUST00000021114.5	1406	1214.38	335	121.784	ENSMUSG00000020766	Galk1	galactokinase 1 [Source:MGI Symbol;Acc:MGI:95730]
ENSMUST00000033540.6	1595	1403.38	387	121.741	ENSMUSG00000031197	Vbp1	von Hippel-Lindau binding protein 1 [Source:MGI Symbol;Acc:MGI:1333804]
ENSMUST00000029588.10	2121	1929.38	532	121.729	ENSMUSG00000027968	Larp7	La ribonucleoprotein 7, transcriptional regulator [Source:MGI Symbol;Acc:MGI:107634]
ENSMUST00000002445.10	2373	2181.38	600.607	121.551	ENSMUSG00000002372	Ranbp3	RAN binding protein 3 [Source:MGI Symbol;Acc:MGI:1919060]
ENSMUST00000161012.8	1665	1473.38	405.67	121.551	ENSMUSG00000050410	Tcf19	transcription factor 19 [Source:MGI Symbol;Acc:MGI:103180]
ENSMUST00000045993.15	1755	1563.38	430	121.424	ENSMUSG00000035297	Cops4	COP9 signalosome subunit 4 [Source:MGI Symbol;Acc:MGI:1349414]
ENSMUST00000041725.14	2429	2237.38	615	121.349	ENSMUSG00000036620	Mgat4b	mannoside acetylglucosaminyltransferase 4, isoenzyme B [Source:MGI Symbol;Acc:MGI:2143974]
ENSMUST00000180086.3	2055	1863.38	512	121.302	ENSMUSG00000096210	H1f0	H1.0 linker histone [Source:MGI Symbol;Acc:MGI:95893]
ENSMUST00000028583.8	4228	4036.38	1108	121.185	ENSMUSG00000027162	Lin7c	lin-7 homolog C, crumbs cell polarity complex component [Source:MGI Symbol;Acc:MGI:1330839]
ENSMUST00000035010.10	4221	4029.38	1104	120.957	ENSMUSG00000032437	Stt3b	STT3, subunit of the oligosaccharyltransferase complex, homolog B (S. cerevisiae) [Source:MGI Symbol;Acc:MGI:1915542]
ENSMUST00000218208.2	1964	1772.38	484.687	120.727	ENSMUSG00000004937	Sgta	small glutamine-rich tetratricopeptide repeat (TPR)-containing, alpha [Source:MGI Symbol;Acc:MGI:1098703]
ENSMUST00000028635.6	2073	1881.38	514.31	120.684	ENSMUSG00000027206	Cops2	COP9 signalosome subunit 2 [Source:MGI Symbol;Acc:MGI:1330276]
ENSMUST00000103101.11	2562	2370.38	647.859	120.66	ENSMUSG00000017721	Pigt	phosphatidylinositol glycan anchor biosynthesis, class T [Source:MGI Symbol;Acc:MGI:1926178]
ENSMUST00000031654.10	1579	1387.38	379.188	120.659	ENSMUSG00000029649	Pomp	proteasome maturation protein [Source:MGI Symbol;Acc:MGI:1913787]
ENSMUST00000020171.12	2398	2206.38	603	120.653	ENSMUSG00000019997	Ccn2	cellular communication network factor 2 [Source:MGI Symbol;Acc:MGI:95537]
ENSMUST00000024270.14	1976	1784.38	487	120.488	ENSMUSG00000023505	Cdca3	cell division cycle associated 3 [Source:MGI Symbol;Acc:MGI:1315198]
ENSMUST00000006462.14	1817	1625.38	443.164	120.368	ENSMUSG00000006299	Aamp	angio-associated migratory protein [Source:MGI Symbol;Acc:MGI:107809]
ENSMUST00000023756.12	2933	2741.38	746.807	120.265	ENSMUSG00000023015	Racgap1	Rac GTPase-activating protein 1 [Source:MGI Symbol;Acc:MGI:1349423]
ENSMUST00000025595.5	3267	3075.38	837.495	120.222	ENSMUSG00000024691	Fam111a	family with sequence similarity 111, member A [Source:MGI Symbol;Acc:MGI:1915508]
ENSMUST00000105256.10	4817	4625.38	1259.2	120.185	ENSMUSG00000078429	Ctdsp2	CTD (carboxy-terminal domain, RNA polymerase II, polypeptide A) small phosphatase 2 [Source:MGI Symbol;Acc:MGI:1098748]
ENSMUST00000026196.14	2058	1866.38	508	120.161	ENSMUSG00000025190	Got1	glutamic-oxaloacetic transaminase 1, soluble [Source:MGI Symbol;Acc:MGI:95791]
ENSMUST00000031625.15	1632	1440.38	392	120.146	ENSMUSG00000029621	Arpc1a	actin related protein 2/3 complex, subunit 1A [Source:MGI Symbol;Acc:MGI:1928896]
ENSMUST00000202622.4	2726	2534.38	687.311	119.724	ENSMUSG00000040731	Eif4h	eukaryotic translation initiation factor 4H [Source:MGI Symbol;Acc:MGI:1341822]
ENSMUST00000107924.3	3157	2965.38	801	119.248	ENSMUSG00000075700	Selenot	selenoprotein T [Source:MGI Symbol;Acc:MGI:1916477]
ENSMUST00000007865.7	1356	1164.38	314	119.052	ENSMUSG00000007721	Ccdc124	coiled-coil domain containing 124 [Source:MGI Symbol;Acc:MGI:1916403]
ENSMUST00000166897.3	5964	5772.38	1556	119.002	ENSMUSG00000022752	Tomm70a	translocase of outer mitochondrial membrane 70A [Source:MGI Symbol;Acc:MGI:106295]
ENSMUST00000206832.2	3784	3592.38	968.276	118.992	ENSMUSG00000040725	Hnrnpul1	heterogeneous nuclear ribonucleoprotein U-like 1 [Source:MGI Symbol;Acc:MGI:2443517]
ENSMUST00000025439.5	2638	2446.38	657	118.561	ENSMUSG00000024556	Me2	malic enzyme 2, NAD(+)-dependent, mitochondrial [Source:MGI Symbol;Acc:MGI:2147351]
ENSMUST00000103188.10	1241	1049.38	281.464	118.411	ENSMUSG00000027327	Adissp	adipose secreted signaling protein [Source:MGI Symbol;Acc:MGI:1914576]
ENSMUST00000096261.5	890	698.392	187.215	118.343	ENSMUSG00000071662	Polr2g	polymerase (RNA) II (DNA directed) polypeptide G [Source:MGI Symbol;Acc:MGI:1914960]
ENSMUST00000109468.3	3856	3664.38	982	118.307	ENSMUSG00000070544	Top1	topoisomerase (DNA) I [Source:MGI Symbol;Acc:MGI:98788]
ENSMUST00000167636.8	1340	1148.38	307.705	118.29	ENSMUSG00000006390	Elovl1	elongation of very long chain fatty acids (FEN1/Elo2, SUR4/Elo3, yeast)-like 1 [Source:MGI Symbol;Acc:MGI:1858959]
ENSMUST00000027193.9	763	571.412	153	118.207	ENSMUSG00000026032	Ndufb3	NADH:ubiquinone oxidoreductase subunit B3 [Source:MGI Symbol;Acc:MGI:1913745]
ENSMUST00000029699.13	3156	2964.38	793.663	118.196	ENSMUSG00000028063	Lmna	lamin A [Source:MGI Symbol;Acc:MGI:96794]
ENSMUST00000022587.10	1762	1570.38	420.38	118.178	ENSMUSG00000022010	Tsc22d1	TSC22 domain family, member 1 [Source:MGI Symbol;Acc:MGI:109127]
ENSMUST00000021443.7	3241	3049.38	816	118.135	ENSMUSG00000021048	Mthfd1	methylenetetrahydrofolate dehydrogenase (NADP+ dependent), methenyltetrahydrofolate cyclohydrolase, formyltetrahydrofolate synthase [Source:MGI Symbol;Acc:MGI:1342005]
ENSMUST00000030169.15	1874	1682.38	450	118.083	ENSMUSG00000028455	Stoml2	stomatin (Epb7.2)-like 2 [Source:MGI Symbol;Acc:MGI:1913842]
ENSMUST00000223728.2	3523	3331.38	891.063	118.082	ENSMUSG00000015176	Nolc1	nucleolar and coiled-body phosphoprotein 1 [Source:MGI Symbol;Acc:MGI:1918019]
ENSMUST00000072587.5	405	218.252	58.327	117.98	ENSMUSG00000054312	Mrps21	mitochondrial ribosomal protein S21 [Source:MGI Symbol;Acc:MGI:1913542]
ENSMUST00000025904.12	1262	1070.38	286	117.958	ENSMUSG00000024953	Prdx5	peroxiredoxin 5 [Source:MGI Symbol;Acc:MGI:1859821]
ENSMUST00000024763.10	884	692.392	185	117.956	ENSMUSG00000023967	Mrps18a	mitochondrial ribosomal protein S18A [Source:MGI Symbol;Acc:MGI:1915815]
ENSMUST00000057669.16	1800	1608.38	429.631	117.925	ENSMUSG00000063065	Mapk3	mitogen-activated protein kinase 3 [Source:MGI Symbol;Acc:MGI:1346859]
ENSMUST00000017408.14	2790	2598.38	694	117.912	ENSMUSG00000017264	Exosc10	exosome component 10 [Source:MGI Symbol;Acc:MGI:1355322]
ENSMUST00000047903.10	3207	3015.38	805	117.857	ENSMUSG00000034807	Colgalt1	collagen beta(1-O)galactosyltransferase 1 [Source:MGI Symbol;Acc:MGI:1924348]
ENSMUST00000018431.13	1159	967.38	258	117.74	ENSMUSG00000018287	Spag7	sperm associated antigen 7 [Source:MGI Symbol;Acc:MGI:107380]
ENSMUST00000040344.7	3855	3663.38	976	117.617	ENSMUSG00000034707	Gns	glucosamine (N-acetyl)-6-sulfatase [Source:MGI Symbol;Acc:MGI:1922862]
ENSMUST00000033699.13	8312	8120.38	2159.94	117.426	ENSMUSG00000031328	Flna	filamin, alpha [Source:MGI Symbol;Acc:MGI:95556]
ENSMUST00000002599.11	1821	1629.38	432.304	117.13	ENSMUSG00000002524	Puf60	poly-U binding splicing factor 60 [Source:MGI Symbol;Acc:MGI:1915209]
ENSMUST00000027478.7	2020	1828.38	485	117.105	ENSMUSG00000026260	Ndufa10	NADH:ubiquinone oxidoreductase subunit A10 [Source:MGI Symbol;Acc:MGI:1914523]
ENSMUST00000102840.5	1696	1504.38	398.833	117.04	ENSMUSG00000076441	Ass1	argininosuccinate synthetase 1 [Source:MGI Symbol;Acc:MGI:88090]
ENSMUST00000024727.10	3027	2835.38	750.988	116.929	ENSMUSG00000023932	Cdc5l	cell division cycle 5-like [Source:MGI Symbol;Acc:MGI:1918952]
ENSMUST00000114385.9	2550	2358.38	623.989	116.806	ENSMUSG00000059208	Hnrnpm	heterogeneous nuclear ribonucleoprotein M [Source:MGI Symbol;Acc:MGI:1926465]
ENSMUST00000200100.2	729	537.438	141.966	116.616	ENSMUSG00000028156	Eif4e	eukaryotic translation initiation factor 4E [Source:MGI Symbol;Acc:MGI:95305]
ENSMUST00000171808.8	2402	2210.38	583.323	116.504	ENSMUSG00000002297	Dbf4	DBF4 zinc finger [Source:MGI Symbol;Acc:MGI:1351328]
ENSMUST00000066379.11	1550	1358.38	358.354	116.464	ENSMUSG00000053768	Chchd3	coiled-coil-helix-coiled-coil-helix domain containing 3 [Source:MGI Symbol;Acc:MGI:1913325]
ENSMUST00000161401.2	3123	2931.38	772.619	116.357	ENSMUSG00000063694	Cycs	cytochrome c, somatic [Source:MGI Symbol;Acc:MGI:88578]
ENSMUST00000022256.5	1387	1195.38	315	116.334	ENSMUSG00000021737	Psmd6	proteasome (prosome, macropain) 26S subunit, non-ATPase, 6 [Source:MGI Symbol;Acc:MGI:1913663]
ENSMUST00000087031.7	5081	4889.38	1288	116.295	ENSMUSG00000067150	Xpo5	exportin 5 [Source:MGI Symbol;Acc:MGI:1913789]
ENSMUST00000165485.8	1557	1365.38	359.517	116.243	ENSMUSG00000024909	Efemp2	epidermal growth factor-containing fibulin-like extracellular matrix protein 2 [Source:MGI Symbol;Acc:MGI:1891209]
ENSMUST00000006774.11	2736	2544.38	669.018	116.08	ENSMUSG00000006599	Gtf2h1	general transcription factor II H, polypeptide 1 [Source:MGI Symbol;Acc:MGI:1277216]
ENSMUST00000079949.13	2588	2396.38	629.315	115.935	ENSMUSG00000009079	Ewsr1	Ewing sarcoma breakpoint region 1 [Source:MGI Symbol;Acc:MGI:99960]
ENSMUST00000099276.4	3566	3374.38	886	115.915	ENSMUSG00000074748	Atxn7l3b	ataxin 7-like 3B [Source:MGI Symbol;Acc:MGI:1914971]
ENSMUST00000030365.6	1498	1306.38	343	115.911	ENSMUSG00000028622	Mrpl37	mitochondrial ribosomal protein L37 [Source:MGI Symbol;Acc:MGI:1926268]
ENSMUST00000109761.9	1842	1650.38	433.209	115.882	ENSMUSG00000003813	Rad23a	RAD23 homolog A, nucleotide excision repair protein [Source:MGI Symbol;Acc:MGI:105126]
ENSMUST00000025743.7	802	610.404	160.169	115.841	ENSMUSG00000024829	Mrpl21	mitochondrial ribosomal protein L21 [Source:MGI Symbol;Acc:MGI:2660674]
ENSMUST00000033121.7	4257	4065.38	1065.97	115.756	ENSMUSG00000030835	Nomo1	nodal modulator 1 [Source:MGI Symbol;Acc:MGI:2385850]
ENSMUST00000031840.10	3701	3509.38	919.459	115.665	ENSMUSG00000029816	Gpnmb	glycoprotein (transmembrane) nmb [Source:MGI Symbol;Acc:MGI:1934765]
ENSMUST00000005830.15	1467	1275.38	334	115.613	ENSMUSG00000005687	Bcas2	BCAS2 pre-mRNA processing factor [Source:MGI Symbol;Acc:MGI:1915433]
ENSMUST00000101454.9	8345	8153.38	2134.06	115.55	ENSMUSG00000031328	Flna	filamin, alpha [Source:MGI Symbol;Acc:MGI:95556]
ENSMUST00000000010.9	2574	2382.38	622.699	115.39	ENSMUSG00000020875	Hoxb9	homeobox B9 [Source:MGI Symbol;Acc:MGI:96190]
ENSMUST00000019517.10	1646	1454.38	380	115.347	ENSMUSG00000019373	Cops3	COP9 signalosome subunit 3 [Source:MGI Symbol;Acc:MGI:1349409]
ENSMUST00000091358.11	3527	3335.38	870.855	115.266	ENSMUSG00000028560	Usp1	ubiquitin specific peptidase 1 [Source:MGI Symbol;Acc:MGI:2385198]
ENSMUST00000067384.6	2349	2157.38	563	115.208	ENSMUSG00000054364	Rhob	ras homolog family member B [Source:MGI Symbol;Acc:MGI:107949]
ENSMUST00000027050.10	1698	1506.38	393	115.175	ENSMUSG00000025917	Cops5	COP9 signalosome subunit 5 [Source:MGI Symbol;Acc:MGI:1349415]
ENSMUST00000120381.9	5867	5675.38	1480.61	115.172	ENSMUSG00000032116	Stt3a	STT3, subunit of the oligosaccharyltransferase complex, homolog A (S. cerevisiae) [Source:MGI Symbol;Acc:MGI:105124]
ENSMUST00000023426.12	2147	1955.38	509.846	115.109	ENSMUSG00000022744	Cldnd1	claudin domain containing 1 [Source:MGI Symbol;Acc:MGI:2447860]
ENSMUST00000033933.8	1860	1668.38	434.795	115.051	ENSMUSG00000031532	Saraf	store-operated calcium entry-associated regulatory factor [Source:MGI Symbol;Acc:MGI:1915137]
ENSMUST00000081560.5	815	623.404	162.24	114.892	ENSMUSG00000058076	Sdhc	succinate dehydrogenase complex, subunit C, integral membrane protein [Source:MGI Symbol;Acc:MGI:1913302]
ENSMUST00000010241.14	2326	2134.38	554.8	114.753	ENSMUSG00000010097	Nxf1	nuclear RNA export factor 1 [Source:MGI Symbol;Acc:MGI:1858330]
ENSMUST00000139253.8	3056	2864.38	744.251	114.707	ENSMUSG00000074884	Serf2	small EDRK-rich factor 2 [Source:MGI Symbol;Acc:MGI:1337041]
ENSMUST00000101087.10	3625	3433.38	892	114.695	ENSMUSG00000036323	Srp72	signal recognition particle 72 [Source:MGI Symbol;Acc:MGI:1333795]
ENSMUST00000049424.11	1204	1012.38	262.998	114.686	ENSMUSG00000042729	Wdr74	WD repeat domain 74 [Source:MGI Symbol;Acc:MGI:2147427]
ENSMUST00000023100.8	5077	4885.38	1268.58	114.635	ENSMUSG00000022463	Srebf2	sterol regulatory element binding factor 2 [Source:MGI Symbol;Acc:MGI:107585]
ENSMUST00000023217.11	2491	2299.38	597	114.621	ENSMUSG00000022557	Bop1	block of proliferation 1 [Source:MGI Symbol;Acc:MGI:1334460]
ENSMUST00000034132.13	1287	1095.38	284.385	114.615	ENSMUSG00000031697	Orc6	origin recognition complex, subunit 6 [Source:MGI Symbol;Acc:MGI:1929285]
ENSMUST00000109260.3	3398	3206.38	831.978	114.551	ENSMUSG00000006169	Clint1	clathrin interactor 1 [Source:MGI Symbol;Acc:MGI:2144243]
ENSMUST00000173492.9	2357	2165.38	561.407	114.457	ENSMUSG00000079553	Kifc1	kinesin family member C1 [Source:MGI Symbol;Acc:MGI:109596]
ENSMUST00000026324.10	1752	1560.38	404	114.301	ENSMUSG00000025287	Acot9	acyl-CoA thioesterase 9 [Source:MGI Symbol;Acc:MGI:1928939]
ENSMUST00000023762.13	2096	1904.38	493.01	114.289	ENSMUSG00000023021	Cers5	ceramide synthase 5 [Source:MGI Symbol;Acc:MGI:1919199]
ENSMUST00000209010.2	2317	2125.38	549.863	114.214	ENSMUSG00000040028	Elavl1	ELAV (embryonic lethal, abnormal vision)-like 1 (Hu antigen R) [Source:MGI Symbol;Acc:MGI:1100851]
ENSMUST00000004200.9	1111	919.38	237.708	114.143	ENSMUSG00000004096	Cwc15	CWC15 spliceosome-associated protein [Source:MGI Symbol;Acc:MGI:1913320]
ENSMUST00000198017.5	2157	1965.38	507.821	114.068	ENSMUSG00000029581	Fscn1	fascin actin-bundling protein 1 [Source:MGI Symbol;Acc:MGI:1352745]
ENSMUST00000084502.7	2218	2026.38	523.093	113.962	ENSMUSG00000066979	Bub3	BUB3 mitotic checkpoint protein [Source:MGI Symbol;Acc:MGI:1343463]
ENSMUST00000031621.11	1769	1577.38	407	113.909	ENSMUSG00000029617	Ccz1	CCZ1 vacuolar protein trafficking and biogenesis associated [Source:MGI Symbol;Acc:MGI:2141070]
ENSMUST00000101343.2	1725	1533.38	395.347	113.823	ENSMUSG00000029910	Mad2l1	MAD2 mitotic arrest deficient-like 1 [Source:MGI Symbol;Acc:MGI:1860374]
ENSMUST00000139443.8	923	731.386	188.552	113.811	ENSMUSG00000066551	Hmgb1	high mobility group box 1 [Source:MGI Symbol;Acc:MGI:96113]
ENSMUST00000096753.5	5118	4926.38	1269	113.719	ENSMUSG00000071659	Hnrnpul2	heterogeneous nuclear ribonucleoprotein U-like 2 [Source:MGI Symbol;Acc:MGI:1915943]
ENSMUST00000088512.13	1816	1624.38	418.401	113.712	ENSMUSG00000034681	Rnps1	RNA binding protein with serine rich domain 1 [Source:MGI Symbol;Acc:MGI:97960]
ENSMUST00000025083.14	6032	5840.38	1504	113.686	ENSMUSG00000006740	Kif5b	kinesin family member 5B [Source:MGI Symbol;Acc:MGI:1098268]
ENSMUST00000172518.8	710	518.455	133.332	113.534	ENSMUSG00000036315	Polr1h	RNA polymerase I subunit H [Source:MGI Symbol;Acc:MGI:1913386]
ENSMUST00000030851.7	1125	933.38	240	113.515	ENSMUSG00000028998	Tomm7	translocase of outer mitochondrial membrane 7 [Source:MGI Symbol;Acc:MGI:1913419]
ENSMUST00000034738.14	1543	1351.38	347	113.358	ENSMUSG00000032215	Rsl24d1	ribosomal L24 domain containing 1 [Source:MGI Symbol;Acc:MGI:2681840]
ENSMUST00000002818.9	2541	2349.38	603	113.309	ENSMUSG00000002741	Ykt6	YKT6 v-SNARE homolog (S. cerevisiae) [Source:MGI Symbol;Acc:MGI:1927550]
ENSMUST00000022322.17	3390	3198.38	820	113.184	ENSMUSG00000021794	Glud1	glutamate dehydrogenase 1 [Source:MGI Symbol;Acc:MGI:95753]
ENSMUST00000196466.3	455	266.067	68.2	113.161	ENSMUSG00000104960	Snhg8	small nucleolar RNA host gene 8 [Source:MGI Symbol;Acc:MGI:1917145]
ENSMUST00000021381.6	3485	3293.38	844	113.136	ENSMUSG00000020994	Pnn	pinin [Source:MGI Symbol;Acc:MGI:1100514]
ENSMUST00000053664.9	1977	1785.38	457.451	113.113	ENSMUSG00000050043	Tmx2	thioredoxin-related transmembrane protein 2 [Source:MGI Symbol;Acc:MGI:1914208]
ENSMUST00000102591.10	1437	1245.38	319	113.081	ENSMUSG00000028797	Tmem234	transmembrane protein 234 [Source:MGI Symbol;Acc:MGI:1924049]
ENSMUST00000102487.4	3244	3052.38	781	112.957	ENSMUSG00000040842	Szrd1	SUZ RNA binding domain containing 1 [Source:MGI Symbol;Acc:MGI:1098672]
ENSMUST00000006435.8	2825	2633.38	673	112.824	ENSMUSG00000006273	Atp6v1b2	ATPase, H+ transporting, lysosomal V1 subunit B2 [Source:MGI Symbol;Acc:MGI:109618]
ENSMUST00000021407.11	1515	1323.38	337.63	112.631	ENSMUSG00000073079	Srp54a	signal recognition particle 54A [Source:MGI Symbol;Acc:MGI:1346087]
ENSMUST00000106112.2	1756	1564.38	399	112.598	ENSMUSG00000078566	Bnip3	BCL2/adenovirus E1B interacting protein 3 [Source:MGI Symbol;Acc:MGI:109326]
ENSMUST00000196304.2	704	512.466	130.668	112.566	ENSMUSG00000007415	Gatad1	GATA zinc finger domain containing 1 [Source:MGI Symbol;Acc:MGI:1914460]
ENSMUST00000005292.15	1500	1308.38	333.56	112.549	ENSMUSG00000005161	Prdx2	peroxiredoxin 2 [Source:MGI Symbol;Acc:MGI:109486]
ENSMUST00000026013.6	4167	3975.38	1013	112.495	ENSMUSG00000025037	Maoa	monoamine oxidase A [Source:MGI Symbol;Acc:MGI:96915]
ENSMUST00000033597.9	1934	1742.38	443.958	112.486	ENSMUSG00000031245	Hmgn5	high-mobility group nucleosome binding domain 5 [Source:MGI Symbol;Acc:MGI:1355295]
ENSMUST00000032489.8	2107	1915.38	488	112.477	ENSMUSG00000030339	Ltbr	lymphotoxin B receptor [Source:MGI Symbol;Acc:MGI:104875]
ENSMUST00000027127.14	6195	6003.38	1528	112.364	ENSMUSG00000025982	Sf3b1	splicing factor 3b, subunit 1 [Source:MGI Symbol;Acc:MGI:1932339]
ENSMUST00000068333.14	1951	1759.38	447.592	112.311	ENSMUSG00000026245	Farsb	phenylalanyl-tRNA synthetase, beta subunit [Source:MGI Symbol;Acc:MGI:1346035]
ENSMUST00000111962.8	5150	4958.38	1259.43	112.133	ENSMUSG00000059005	Hnrnpa3	heterogeneous nuclear ribonucleoprotein A3 [Source:MGI Symbol;Acc:MGI:1917171]
ENSMUST00000028551.4	983	791.383	201	112.127	ENSMUSG00000027131	Emc4	ER membrane protein complex subunit 4 [Source:MGI Symbol;Acc:MGI:1915282]
ENSMUST00000084299.6	1397	1205.38	306	112.072	ENSMUSG00000028291	Akirin2	akirin 2 [Source:MGI Symbol;Acc:MGI:1889364]
ENSMUST00000176425.2	960	768.385	195.007	112.039	ENSMUSG00000001418	Glmp	glycosylated lysosomal membrane protein [Source:MGI Symbol;Acc:MGI:1913318]
ENSMUST00000059193.7	3336	3144.38	798	112.039	ENSMUSG00000048376	F2r	coagulation factor II (thrombin) receptor [Source:MGI Symbol;Acc:MGI:101802]
ENSMUST00000017604.10	744	552.425	140.123	111.979	ENSMUSG00000006519	Cyba	cytochrome b-245, alpha polypeptide [Source:MGI Symbol;Acc:MGI:1316658]
ENSMUST00000237744.2	2845	2653.38	672.511	111.892	ENSMUSG00000037236	Matr3	matrin 3 [Source:MGI Symbol;Acc:MGI:1298379]
ENSMUST00000033407.13	2913	2721.38	689.557	111.862	ENSMUSG00000031078	Cttn	cortactin [Source:MGI Symbol;Acc:MGI:99695]
ENSMUST00000021790.7	914	722.388	183	111.836	ENSMUSG00000021361	Tmem14c	transmembrane protein 14C [Source:MGI Symbol;Acc:MGI:1913404]
ENSMUST00000091064.8	1618	1426.38	361	111.731	ENSMUSG00000070934	Rraga	Ras-related GTP binding A [Source:MGI Symbol;Acc:MGI:1915691]
ENSMUST00000030903.12	2413	2221.38	562	111.69	ENSMUSG00000029036	Atad3a	ATPase family, AAA domain containing 3A [Source:MGI Symbol;Acc:MGI:1919214]
ENSMUST00000043627.8	1316	1124.38	284	111.508	ENSMUSG00000039640	Mrpl12	mitochondrial ribosomal protein L12 [Source:MGI Symbol;Acc:MGI:1926273]
ENSMUST00000023882.14	4116	3924.38	990	111.369	ENSMUSG00000023118	Sympk	symplekin [Source:MGI Symbol;Acc:MGI:1915438]
ENSMUST00000009157.4	2030	1838.38	463.568	111.321	ENSMUSG00000009013	Dynll1	dynein light chain LC8-type 1 [Source:MGI Symbol;Acc:MGI:1861457]
ENSMUST00000089287.7	2257	2065.38	520.748	111.308	ENSMUSG00000030061	Uba3	ubiquitin-like modifier activating enzyme 3 [Source:MGI Symbol;Acc:MGI:1341217]
ENSMUST00000247848.1	1217	1025.38	258.443	111.271	ENSMUSG00000044927	H1f10	H1.10 linker histone [Source:MGI Symbol;Acc:MGI:2685307]
ENSMUST00000114882.9	887	695.392	175.217	111.237	ENSMUSG00000052146	Rps10	ribosomal protein S10 [Source:MGI Symbol;Acc:MGI:1914347]
ENSMUST00000007005.14	2250	2058.38	518.54	111.213	ENSMUSG00000023832	Acat2	acetyl-Coenzyme A acetyltransferase 2 [Source:MGI Symbol;Acc:MGI:87871]
ENSMUST00000096251.10	806	614.404	154.745	111.189	ENSMUSG00000071653	1810009A15Rik	RIKEN cDNA 1810009A15 gene [Source:MGI Symbol;Acc:MGI:1913526]
ENSMUST00000067476.9	3466	3274.38	823	110.961	ENSMUSG00000054408	Spcs3	signal peptidase complex subunit 3 homolog (S. cerevisiae) [Source:MGI Symbol;Acc:MGI:1923937]
ENSMUST00000098814.13	3091	2899.38	728.622	110.942	ENSMUSG00000056394	Lig1	ligase I, DNA, ATP-dependent [Source:MGI Symbol;Acc:MGI:101789]
ENSMUST00000070726.10	3882	3690.38	926	110.775	ENSMUSG00000024270	Slc39a6	solute carrier family 39 (metal ion transporter), member 6 [Source:MGI Symbol;Acc:MGI:2147279]
ENSMUST00000023117.10	1663	1471.38	369	110.714	ENSMUSG00000061360	Phf5a	PHD finger protein 5A [Source:MGI Symbol;Acc:MGI:2156864]
ENSMUST00000034079.14	3251	3059.38	767	110.678	ENSMUSG00000031657	Heatr3	HEAT repeat containing 3 [Source:MGI Symbol;Acc:MGI:2444491]
ENSMUST00000037299.15	3184	2992.38	750	110.648	ENSMUSG00000038848	Ythdf1	YTH N6-methyladenosine RNA binding protein 1 [Source:MGI Symbol;Acc:MGI:1917431]
ENSMUST00000037947.15	3418	3226.38	808	110.56	ENSMUSG00000038612	Mcl1	myeloid cell leukemia sequence 1 [Source:MGI Symbol;Acc:MGI:101769]
ENSMUST00000103133.4	2919	2727.38	682.751	110.514	ENSMUSG00000037935	Smarce1	SWI/SNF related, matrix associated, actin dependent regulator of chromatin, subfamily e, member 1 [Source:MGI Symbol;Acc:MGI:1927347]
ENSMUST00000023564.10	1369	1177.38	294.468	110.413	ENSMUSG00000022858	Tra2b	transformer 2 beta [Source:MGI Symbol;Acc:MGI:106016]
ENSMUST00000001042.10	2027	1835.38	459	110.405	ENSMUSG00000001016	Ilf2	interleukin enhancer binding factor 2 [Source:MGI Symbol;Acc:MGI:1915031]
ENSMUST00000034876.10	1716	1524.38	381	110.34	ENSMUSG00000032324	Tspan3	tetraspanin 3 [Source:MGI Symbol;Acc:MGI:1928098]
ENSMUST00000037349.8	2237	2045.38	511	110.293	ENSMUSG00000036932	Aifm1	apoptosis-inducing factor, mitochondrion-associated 1 [Source:MGI Symbol;Acc:MGI:1349419]
ENSMUST00000233004.2	1001	809.38	202.192	110.284	ENSMUSG00000034868	Myl12b	myosin, light chain 12B, regulatory [Source:MGI Symbol;Acc:MGI:107494]
ENSMUST00000236702.3	2550	2358.38	589.101	110.275	ENSMUSG00000041360	Pum3	pumilio RNA-binding family member 3 [Source:MGI Symbol;Acc:MGI:106253]
ENSMUST00000004729.5	893	701.392	175	110.148	ENSMUSG00000004610	Etfb	electron transferring flavoprotein, beta polypeptide [Source:MGI Symbol;Acc:MGI:106098]
ENSMUST00000166123.9	4050	3858.38	961.1	109.968	ENSMUSG00000021282	Eif5	eukaryotic translation initiation factor 5 [Source:MGI Symbol;Acc:MGI:95309]
ENSMUST00000107215.9	1898	1706.38	424.935	109.938	ENSMUSG00000028484	Psip1	PC4 and SFRS1 interacting protein 1 [Source:MGI Symbol;Acc:MGI:2142116]
ENSMUST00000047973.4	4028	3836.38	955	109.896	ENSMUSG00000034926	Dhcr24	24-dehydrocholesterol reductase [Source:MGI Symbol;Acc:MGI:1922004]
ENSMUST00000006217.10	1004	812.38	201.922	109.73	ENSMUSG00000006058	Snf8	SNF8, ESCRT-II complex subunit, homolog (S. cerevisiae) [Source:MGI Symbol;Acc:MGI:1343161]
ENSMUST00000029786.14	1612	1420.38	353	109.716	ENSMUSG00000028140	Mrpl9	mitochondrial ribosomal protein L9 [Source:MGI Symbol;Acc:MGI:2137211]
ENSMUST00000105362.8	2081	1889.38	469.539	109.712	ENSMUSG00000069565	Dazap1	DAZ associated protein 1 [Source:MGI Symbol;Acc:MGI:1917498]
ENSMUST00000021133.16	2526	2334.38	580	109.687	ENSMUSG00000020780	Srp68	signal recognition particle 68 [Source:MGI Symbol;Acc:MGI:1917447]
ENSMUST00000022380.9	2234	2042.38	507	109.59	ENSMUSG00000021832	Psmc6	proteasome (prosome, macropain) 26S subunit, ATPase, 6 [Source:MGI Symbol;Acc:MGI:1914339]
ENSMUST00000043815.16	6412	6220.38	1543	109.509	ENSMUSG00000038759	Nup205	nucleoporin 205 [Source:MGI Symbol;Acc:MGI:2141625]
ENSMUST00000041059.12	3204	3012.38	746.996	109.474	ENSMUSG00000038324	Trpc4ap	transient receptor potential cation channel, subfamily C, member 4 associated protein [Source:MGI Symbol;Acc:MGI:1930751]
ENSMUST00000103186.11	6519	6327.38	1565.68	109.239	ENSMUSG00000047126	Cltc	clathrin, heavy polypeptide (Hc) [Source:MGI Symbol;Acc:MGI:2388633]
ENSMUST00000085585.12	2944	2752.38	681	109.229	ENSMUSG00000066568	Lsm14a	LSM14A mRNA processing body assembly factor [Source:MGI Symbol;Acc:MGI:1914320]
ENSMUST00000033184.6	3558	3366.38	832	109.109	ENSMUSG00000030894	Tpp1	tripeptidyl peptidase I [Source:MGI Symbol;Acc:MGI:1336194]
ENSMUST00000177068.8	2931	2739.38	676.749	109.063	ENSMUSG00000046691	Chtf8	CTF8, chromosome transmission fidelity factor 8 [Source:MGI Symbol;Acc:MGI:2443370]
ENSMUST00000065515.14	1945	1753.38	433	109.022	ENSMUSG00000022757	Tfg	Trk-fused gene [Source:MGI Symbol;Acc:MGI:1338041]
ENSMUST00000022976.6	4033	3841.38	948.445	109	ENSMUSG00000022350	Washc5	WASH complex subunit 5 [Source:MGI Symbol;Acc:MGI:2146110]
ENSMUST00000064889.13	1988	1796.38	443.322	108.949	ENSMUSG00000023942	Slc29a1	solute carrier family 29 (nucleoside transporters), member 1 [Source:MGI Symbol;Acc:MGI:1927073]
ENSMUST00000026661.4	1440	1248.38	308	108.919	ENSMUSG00000025574	Tk1	thymidine kinase 1 [Source:MGI Symbol;Acc:MGI:98763]
ENSMUST00000001485.10	1708	1516.38	374	108.884	ENSMUSG00000001445	Mrpl10	mitochondrial ribosomal protein L10 [Source:MGI Symbol;Acc:MGI:1333801]
ENSMUST00000013773.12	7137	6945.38	1712.91	108.878	ENSMUSG00000013629	Cad	carbamoyl-phosphate synthetase 2, aspartate transcarbamylase, and dihydroorotase [Source:MGI Symbol;Acc:MGI:1916969]
ENSMUST00000030684.8	2366	2174.38	536	108.825	ENSMUSG00000028869	Gnl2	guanine nucleotide binding protein-like 2 (nucleolar) [Source:MGI Symbol;Acc:MGI:2385207]
ENSMUST00000085679.13	3105	2913.38	717.67	108.75	ENSMUSG00000029622	Arpc1b	actin related protein 2/3 complex, subunit 1B [Source:MGI Symbol;Acc:MGI:1343142]
ENSMUST00000046212.2	4426	4234.38	1043	108.741	ENSMUSG00000032902	Slc16a1	solute carrier family 16 (monocarboxylic acid transporters), member 1 [Source:MGI Symbol;Acc:MGI:106013]
ENSMUST00000120226.8	714	522.452	128.581	108.651	ENSMUSG00000006728	Cdk4	cyclin dependent kinase 4 [Source:MGI Symbol;Acc:MGI:88357]
ENSMUST00000015605.15	2566	2374.38	583	108.397	ENSMUSG00000015461	Atf6b	activating transcription factor 6 beta [Source:MGI Symbol;Acc:MGI:105121]
ENSMUST00000107821.9	2050	1858.38	455.929	108.309	ENSMUSG00000020863	Luc7l3	LUC7-like 3 (S. cerevisiae) [Source:MGI Symbol;Acc:MGI:1914934]
ENSMUST00000018744.15	2858	2666.38	654	108.282	ENSMUSG00000020534	Shmt1	serine hydroxymethyltransferase 1 (soluble) [Source:MGI Symbol;Acc:MGI:98299]
ENSMUST00000069580.12	1434	1242.38	304	108.024	ENSMUSG00000055850	Rnf181	ring finger protein 181 [Source:MGI Symbol;Acc:MGI:1913760]
ENSMUST00000120912.8	2345	2153.38	526.433	107.925	ENSMUSG00000029247	Paics	phosphoribosylaminoimidazole carboxylase, phosphoribosylaminoribosylaminoimidazole, succinocarboxamide synthetase [Source:MGI Symbol;Acc:MGI:1914304]
ENSMUST00000050063.9	1534	1342.38	328	107.87	ENSMUSG00000044147	Arf6	ADP-ribosylation factor 6 [Source:MGI Symbol;Acc:MGI:99435]
ENSMUST00000003906.13	1826	1634.38	398.793	107.72	ENSMUSG00000003808	Farsa	phenylalanyl-tRNA synthetase, alpha subunit [Source:MGI Symbol;Acc:MGI:1913840]
ENSMUST00000012028.14	1762	1570.38	383	107.67	ENSMUSG00000011884	Gltp	glycolipid transfer protein [Source:MGI Symbol;Acc:MGI:1929253]
ENSMUST00000071230.8	3405	3213.38	783	107.572	ENSMUSG00000021116	Eif2s1	eukaryotic translation initiation factor 2, subunit 1 alpha [Source:MGI Symbol;Acc:MGI:95299]
ENSMUST00000199406.5	2413	2221.38	540.04	107.326	ENSMUSG00000029472	Anapc5	anaphase-promoting complex subunit 5 [Source:MGI Symbol;Acc:MGI:1929722]
ENSMUST00000111472.6	648	456.571	110.912	107.243	ENSMUSG00000029394	Cdk2ap1	cyclin dependent kinase 2 associated protein 1 [Source:MGI Symbol;Acc:MGI:1202069]
ENSMUST00000208190.2	2259	2067.38	501.742	107.142	ENSMUSG00000059119	Nap1l4	nucleosome assembly protein 1-like 4 [Source:MGI Symbol;Acc:MGI:1316687]
ENSMUST00000023460.7	2070	1878.38	455	106.937	ENSMUSG00000022774	Ncbp2	nuclear cap binding protein subunit 2 [Source:MGI Symbol;Acc:MGI:1915342]
ENSMUST00000020288.15	5784	5592.38	1353	106.808	ENSMUSG00000020091	Eif4ebp2	eukaryotic translation initiation factor 4E binding protein 2 [Source:MGI Symbol;Acc:MGI:109198]
ENSMUST00000048374.6	3974	3782.38	915	106.796	ENSMUSG00000033031	Cip2a	cell proliferation regulating inhibitor of protein phosphatase 2A [Source:MGI Symbol;Acc:MGI:2146335]
ENSMUST00000025767.14	1261	1069.38	258.69	106.794	ENSMUSG00000024847	Aip	aryl-hydrocarbon receptor-interacting protein [Source:MGI Symbol;Acc:MGI:109622]
ENSMUST00000148665.8	2213	2021.38	488.158	106.614	ENSMUSG00000020211	Sf3a2	splicing factor 3a, subunit 2 [Source:MGI Symbol;Acc:MGI:104912]
ENSMUST00000201292.4	1529	1337.38	322.765	106.545	ENSMUSG00000029203	Ube2k	ubiquitin-conjugating enzyme E2K [Source:MGI Symbol;Acc:MGI:1858216]
ENSMUST00000029707.13	1630	1438.38	347.113	106.536	ENSMUSG00000028069	Gpatch4	G patch domain containing 4 [Source:MGI Symbol;Acc:MGI:1913864]
ENSMUST00000048155.16	4226	4034.38	973	106.472	ENSMUSG00000010608	Rbm25	RNA binding motif protein 25 [Source:MGI Symbol;Acc:MGI:1914289]
ENSMUST00000060991.6	1556	1364.38	329	106.454	ENSMUSG00000006736	Tspan31	tetraspanin 31 [Source:MGI Symbol;Acc:MGI:1914375]
ENSMUST00000040912.9	4605	4413.38	1064	106.432	ENSMUSG00000036777	Anln	anillin, actin binding protein [Source:MGI Symbol;Acc:MGI:1920174]
ENSMUST00000115457.8	5440	5248.38	1264.7	106.381	ENSMUSG00000045983	Eif4g1	eukaryotic translation initiation factor 4, gamma 1 [Source:MGI Symbol;Acc:MGI:2384784]
ENSMUST00000109901.9	4380	4188.38	1008.86	106.337	ENSMUSG00000021111	Papola	poly (A) polymerase alpha [Source:MGI Symbol;Acc:MGI:109301]
ENSMUST00000040865.9	1633	1441.38	347	106.28	ENSMUSG00000035413	Tmem98	transmembrane protein 98 [Source:MGI Symbol;Acc:MGI:1923457]
ENSMUST00000236085.2	1796	1604.38	386.008	106.216	ENSMUSG00000024425	Ndfip1	Nedd4 family interacting protein 1 [Source:MGI Symbol;Acc:MGI:1929601]
ENSMUST00000110798.5	1231	1039.38	250.041	106.203	ENSMUSG00000079139	Gm4204	predicted gene 4204 [Source:MGI Symbol;Acc:MGI:3782381]
ENSMUST00000113952.10	2890	2698.38	649	106.18	ENSMUSG00000026917	Wdr5	WD repeat domain 5 [Source:MGI Symbol;Acc:MGI:2155884]
ENSMUST00000044923.15	2850	2658.38	638.913	106.102	ENSMUSG00000041645	Ddx24	DEAD box helicase 24 [Source:MGI Symbol;Acc:MGI:1351337]
ENSMUST00000064393.6	1803	1611.38	386.921	106.005	ENSMUSG00000024785	Rcl1	RNA terminal phosphate cyclase-like 1 [Source:MGI Symbol;Acc:MGI:1913275]
ENSMUST00000219915.2	2733	2541.38	609.786	105.928	ENSMUSG00000019977	Hbs1l	Hbs1-like (S. cerevisiae) [Source:MGI Symbol;Acc:MGI:1891704]
ENSMUST00000020608.3	7102	6910.38	1658	105.921	ENSMUSG00000020349	Ppp2ca	protein phosphatase 2 (formerly 2A), catalytic subunit, alpha isoform [Source:MGI Symbol;Acc:MGI:1321159]
ENSMUST00000021297.6	2256	2064.38	494.98	105.852	ENSMUSG00000020922	Lsm12	LSM12 homolog [Source:MGI Symbol;Acc:MGI:1919592]
ENSMUST00000002837.11	3800	3608.38	864.44	105.76	ENSMUSG00000063406	Tmed5	transmembrane p24 trafficking protein 5 [Source:MGI Symbol;Acc:MGI:1921586]
ENSMUST00000064848.7	3114	2922.38	699	105.594	ENSMUSG00000052798	Nup107	nucleoporin 107 [Source:MGI Symbol;Acc:MGI:2143854]
ENSMUST00000022849.7	4005	3813.38	912	105.581	ENSMUSG00000022241	Tars	threonyl-tRNA synthetase [Source:MGI Symbol;Acc:MGI:106314]
ENSMUST00000192863.4	4942	4750.38	1135	105.48	ENSMUSG00000102869	Norad	non-coding RNA activated by DNA damage [Source:MGI Symbol;Acc:MGI:1914767]
ENSMUST00000180341.2	1922	1730.38	413.353	105.458	ENSMUSG00000042079	Hnrnpf	heterogeneous nuclear ribonucleoprotein F [Source:MGI Symbol;Acc:MGI:2138741]
ENSMUST00000060077.7	3097	2905.38	694	105.453	ENSMUSG00000022742	Cpox	coproporphyrinogen oxidase [Source:MGI Symbol;Acc:MGI:104841]
ENSMUST00000110351.8	1498	1306.38	312.013	105.439	ENSMUSG00000021134	Srsf5	serine and arginine-rich splicing factor 5 [Source:MGI Symbol;Acc:MGI:98287]
ENSMUST00000247023.1	3126	2934.38	700.529	105.393	ENSMUSG00000106874	Gm20186	predicted gene, 20186 [Source:MGI Symbol;Acc:MGI:5012371]
ENSMUST00000066208.13	1914	1722.38	410.896	105.318	ENSMUSG00000053644	Aldh7a1	aldehyde dehydrogenase family 7, member A1 [Source:MGI Symbol;Acc:MGI:108186]
ENSMUST00000018005.10	3651	3459.38	825.166	105.304	ENSMUSG00000017861	Mybl2	myeloblastosis oncogene-like 2 [Source:MGI Symbol;Acc:MGI:101785]
ENSMUST00000016977.15	638	446.601	106.509	105.286	ENSMUSG00000016833	Mrps18c	mitochondrial ribosomal protein S18C [Source:MGI Symbol;Acc:MGI:1915985]
ENSMUST00000045312.6	4691	4499.38	1073	105.28	ENSMUSG00000041133	Smc1a	structural maintenance of chromosomes 1A [Source:MGI Symbol;Acc:MGI:1344345]
ENSMUST00000100955.3	879	687.396	163.906	105.266	ENSMUSG00000034345	Gtf2h5	general transcription factor IIH, polypeptide 5 [Source:MGI Symbol;Acc:MGI:107227]
ENSMUST00000001187.15	2002	1810.38	431	105.101	ENSMUSG00000029994	Anxa4	annexin A4 [Source:MGI Symbol;Acc:MGI:88030]
ENSMUST00000209032.2	1610	1418.38	337.588	105.074	ENSMUSG00000035227	Spcs2	signal peptidase complex subunit 2 homolog (S. cerevisiae) [Source:MGI Symbol;Acc:MGI:1913874]
ENSMUST00000030787.9	1784	1592.38	379	105.073	ENSMUSG00000028945	Rheb	Ras homolog enriched in brain [Source:MGI Symbol;Acc:MGI:97912]
ENSMUST00000249712.1	1068	876.38	208.565	105.063	ENSMUSG00000015120	Ube2i	ubiquitin-conjugating enzyme E2I [Source:MGI Symbol;Acc:MGI:107365]
ENSMUST00000165721.8	2323	2131.38	507.142	105.044	ENSMUSG00000024576	Csnk1a1	casein kinase 1, alpha 1 [Source:MGI Symbol;Acc:MGI:1934950]
ENSMUST00000026461.8	1583	1391.38	331	105.023	ENSMUSG00000025395	Prim1	DNA primase, p49 subunit [Source:MGI Symbol;Acc:MGI:97757]
ENSMUST00000009693.15	798	606.405	143.947	104.795	ENSMUSG00000009549	Srp14	signal recognition particle 14 [Source:MGI Symbol;Acc:MGI:107169]
ENSMUST00000074058.11	1953	1761.38	418	104.767	ENSMUSG00000024513	Mbd2	methyl-CpG binding domain protein 2 [Source:MGI Symbol;Acc:MGI:1333813]
ENSMUST00000206589.2	8333	8141.38	1929.69	104.638	ENSMUSG00000025153	Fasn	fatty acid synthase [Source:MGI Symbol;Acc:MGI:95485]
ENSMUST00000031351.11	1192	1000.38	237	104.589	ENSMUSG00000029404	Arl6ip4	ADP-ribosylation factor-like 6 interacting protein 4 [Source:MGI Symbol;Acc:MGI:1929500]
ENSMUST00000173456.8	956	764.385	181.09	104.588	ENSMUSG00000021771	Vdac2	voltage-dependent anion channel 2 [Source:MGI Symbol;Acc:MGI:106915]
ENSMUST00000167624.2	895	703.392	166.611	104.57	ENSMUSG00000024026	Glo1	glyoxalase 1 [Source:MGI Symbol;Acc:MGI:95742]
ENSMUST00000106079.10	2535	2343.38	555	104.556	ENSMUSG00000028796	Phc2	polyhomeotic 2 [Source:MGI Symbol;Acc:MGI:1860454]
ENSMUST00000030091.10	1805	1613.38	382	104.527	ENSMUSG00000028394	Pole3	polymerase (DNA directed), epsilon 3 (p17 subunit) [Source:MGI Symbol;Acc:MGI:1933378]
ENSMUST00000024894.2	5128	4936.38	1167.88	104.446	ENSMUSG00000024087	Cyp1b1	cytochrome P450, family 1, subfamily b, polypeptide 1 [Source:MGI Symbol;Acc:MGI:88590]
ENSMUST00000035220.12	4965	4773.38	1129	104.416	ENSMUSG00000032601	Prkar2a	protein kinase, cAMP dependent regulatory, type II alpha [Source:MGI Symbol;Acc:MGI:108025]
ENSMUST00000033012.9	3346	3154.38	746	104.406	ENSMUSG00000030754	Copb1	coatomer protein complex, subunit beta 1 [Source:MGI Symbol;Acc:MGI:1917599]
ENSMUST00000012679.15	4251	4059.38	960	104.403	ENSMUSG00000012535	Tnpo3	transportin 3 [Source:MGI Symbol;Acc:MGI:1196412]
ENSMUST00000107802.8	2939	2747.38	649	104.286	ENSMUSG00000034317	Trim59	tripartite motif-containing 59 [Source:MGI Symbol;Acc:MGI:1914199]
ENSMUST00000151189.2	1348	1156.38	273	104.223	ENSMUSG00000033184	Tmed7	transmembrane p24 trafficking protein 7 [Source:MGI Symbol;Acc:MGI:1913926]
ENSMUST00000100528.5	3997	3805.38	897	104.063	ENSMUSG00000014349	Ube2z	ubiquitin-conjugating enzyme E2Z [Source:MGI Symbol;Acc:MGI:1343160]
ENSMUST00000109084.8	1695	1503.38	354.368	104.061	ENSMUSG00000027523	Gnas	GNAS (guanine nucleotide binding protein, alpha stimulating) complex locus [Source:MGI Symbol;Acc:MGI:95777]
ENSMUST00000053819.6	2257	2065.38	486	103.881	ENSMUSG00000028911	Srsf4	serine and arginine-rich splicing factor 4 [Source:MGI Symbol;Acc:MGI:1890577]
ENSMUST00000099945.6	3204	3012.38	708.763	103.871	ENSMUSG00000075232	Amd1	S-adenosylmethionine decarboxylase 1 [Source:MGI Symbol;Acc:MGI:88004]
ENSMUST00000020078.14	4327	4135.38	972.564	103.825	ENSMUSG00000019920	Lims1	LIM and senescent cell antigen-like domains 1 [Source:MGI Symbol;Acc:MGI:1195263]
ENSMUST00000198180.5	3849	3657.38	859.955	103.802	ENSMUSG00000068823	Csde1	cold shock domain containing E1, RNA binding [Source:MGI Symbol;Acc:MGI:92356]
ENSMUST00000107723.9	1898	1706.38	401	103.746	ENSMUSG00000053801	Grwd1	glutamate-rich WD repeat containing 1 [Source:MGI Symbol;Acc:MGI:2141989]
ENSMUST00000193279.2	315	136.848	32.147	103.705	ENSMUSG00000037152	Ndufc1	NADH:ubiquinone oxidoreductase subunit C1 [Source:MGI Symbol;Acc:MGI:1913627]
ENSMUST00000030317.14	1817	1625.38	381.654	103.661	ENSMUSG00000028583	Pdpn	podoplanin [Source:MGI Symbol;Acc:MGI:103098]
ENSMUST00000037739.8	1947	1755.38	412	103.616	ENSMUSG00000042354	Gnl3	guanine nucleotide binding protein-like 3 (nucleolar) [Source:MGI Symbol;Acc:MGI:1353651]
ENSMUST00000187714.2	876	684.396	160.605	103.598	ENSMUSG00000100131	Gm28439	predicted gene 28439 [Source:MGI Symbol;Acc:MGI:5579145]
ENSMUST00000017572.14	2848	2656.38	623.258	103.581	ENSMUSG00000017428	Psmd11	proteasome (prosome, macropain) 26S subunit, non-ATPase, 11 [Source:MGI Symbol;Acc:MGI:1916327]
ENSMUST00000025997.7	1948	1756.38	412	103.557	ENSMUSG00000025024	Smndc1	survival motor neuron domain containing 1 [Source:MGI Symbol;Acc:MGI:1923729]
ENSMUST00000117085.2	2238	2046.38	480	103.551	ENSMUSG00000038459	Abhd17c	abhydrolase domain containing 17C [Source:MGI Symbol;Acc:MGI:1917428]
ENSMUST00000165123.8	4083	3891.38	911.793	103.441	ENSMUSG00000024576	Csnk1a1	casein kinase 1, alpha 1 [Source:MGI Symbol;Acc:MGI:1934950]
ENSMUST00000031167.6	4145	3953.38	926	103.405	ENSMUSG00000029250	Polr2b	polymerase (RNA) II (DNA directed) polypeptide B [Source:MGI Symbol;Acc:MGI:2388280]
ENSMUST00000023363.8	3582	3390.38	794	103.389	ENSMUSG00000022682	Rrn3	RRN3 RNA polymerase I transcription factor homolog (yeast) [Source:MGI Symbol;Acc:MGI:1925255]
ENSMUST00000192828.2	3071	2879.38	674	103.338	ENSMUSG00000103202	Gm37326	predicted gene, 37326 [Source:MGI Symbol;Acc:MGI:5610554]
ENSMUST00000025684.4	3353	3161.38	740	103.337	ENSMUSG00000024772	Ehd1	EH-domain containing 1 [Source:MGI Symbol;Acc:MGI:1341878]
ENSMUST00000070039.14	1939	1747.38	409	103.332	ENSMUSG00000056121	Fez2	fasciculation and elongation protein zeta 2 (zygin II) [Source:MGI Symbol;Acc:MGI:2675856]
ENSMUST00000072576.10	876	684.396	160	103.208	ENSMUSG00000014504	Srp19	signal recognition particle 19 [Source:MGI Symbol;Acc:MGI:1913634]
ENSMUST00000164359.8	1281	1089.38	254.667	103.203	ENSMUSG00000078812	Eif5a	eukaryotic translation initiation factor 5A [Source:MGI Symbol;Acc:MGI:106248]
ENSMUST00000025930.10	4851	4659.38	1089	103.181	ENSMUSG00000024974	Smc3	structural maintenance of chromosomes 3 [Source:MGI Symbol;Acc:MGI:1339795]
ENSMUST00000108594.8	1454	1262.38	295	103.165	ENSMUSG00000018565	Elp5	elongator acetyltransferase complex subunit 5 [Source:MGI Symbol;Acc:MGI:1859017]
ENSMUST00000106865.8	704	512.466	119.699	103.116	ENSMUSG00000078622	Ccdc47	coiled-coil domain containing 47 [Source:MGI Symbol;Acc:MGI:1914413]
ENSMUST00000032326.11	1764	1572.38	367	103.041	ENSMUSG00000030204	Ddx47	DEAD box helicase 47 [Source:MGI Symbol;Acc:MGI:1915005]
ENSMUST00000050687.14	1643	1451.38	338.643	103.006	ENSMUSG00000034271	Jdp2	Jun dimerization protein 2 [Source:MGI Symbol;Acc:MGI:1932093]
ENSMUST00000025853.16	992	800.383	186.688	102.972	ENSMUSG00000024914	Drap1	Dr1 associated protein 1 (negative cofactor 2 alpha) [Source:MGI Symbol;Acc:MGI:1913806]
ENSMUST00000030207.15	3251	3059.38	712.896	102.871	ENSMUSG00000028484	Psip1	PC4 and SFRS1 interacting protein 1 [Source:MGI Symbol;Acc:MGI:2142116]
ENSMUST00000088610.11	569	377.997	88.029	102.811	ENSMUSG00000067847	Romo1	reactive oxygen species modulator 1 [Source:MGI Symbol;Acc:MGI:1914317]
ENSMUST00000031613.11	1185	993.38	231.328	102.805	ENSMUSG00000029610	Aimp2	aminoacyl tRNA synthetase complex-interacting multifunctional protein 2 [Source:MGI Symbol;Acc:MGI:2385237]
ENSMUST00000105229.9	1043	851.38	198.178	102.762	ENSMUSG00000025351	Cd63	CD63 antigen [Source:MGI Symbol;Acc:MGI:99529]
ENSMUST00000019950.6	2297	2105.38	490	102.746	ENSMUSG00000019814	Ltv1	LTV1 ribosome biogenesis factor [Source:MGI Symbol;Acc:MGI:2447810]
ENSMUST00000003622.16	1666	1474.38	343	102.704	ENSMUSG00000003528	Slc25a1	solute carrier family 25 (mitochondrial carrier, citrate transporter), member 1 [Source:MGI Symbol;Acc:MGI:1345283]
ENSMUST00000176519.8	447	258.339	60.098	102.699	ENSMUSG00000001418	Glmp	glycosylated lysosomal membrane protein [Source:MGI Symbol;Acc:MGI:1913318]
ENSMUST00000022268.10	1513	1321.38	306.989	102.564	ENSMUSG00000021748	Pdhb	pyruvate dehydrogenase (lipoamide) beta [Source:MGI Symbol;Acc:MGI:1915513]
ENSMUST00000166950.8	754	562.417	130.59	102.507	ENSMUSG00000078974	Sec61g	SEC61 translocon subunit gamma [Source:MGI Symbol;Acc:MGI:1202066]
ENSMUST00000000759.9	2140	1948.38	452	102.415	ENSMUSG00000000743	Chmp1a	charged multivesicular body protein 1A [Source:MGI Symbol;Acc:MGI:1920159]
ENSMUST00000043937.9	1067	875.38	203	102.376	ENSMUSG00000041084	Ostc	oligosaccharyltransferase complex subunit (non-catalytic) [Source:MGI Symbol;Acc:MGI:1913607]
ENSMUST00000048946.7	804	612.404	142	102.365	ENSMUSG00000037960	Card19	caspase recruitment domain family, member 19 [Source:MGI Symbol;Acc:MGI:1915730]
ENSMUST00000043951.10	3248	3056.38	708	102.265	ENSMUSG00000037351	Actr1b	ARP1 actin-related protein 1B, centractin beta [Source:MGI Symbol;Acc:MGI:1917446]
ENSMUST00000115021.8	4041	3849.38	891.442	102.236	ENSMUSG00000029761	Cald1	caldesmon 1 [Source:MGI Symbol;Acc:MGI:88250]
ENSMUST00000018841.3	1822	1630.38	377	102.083	ENSMUSG00000018697	Aatf	apoptosis antagonizing transcription factor [Source:MGI Symbol;Acc:MGI:1929608]
ENSMUST00000043898.8	708	516.459	119.416	102.077	ENSMUSG00000036835	Psenen	presenilin enhancer gamma secretase subunit [Source:MGI Symbol;Acc:MGI:1913590]
ENSMUST00000108196.8	1192	1000.38	231.295	102.071	ENSMUSG00000001794	Capns1	calpain, small subunit 1 [Source:MGI Symbol;Acc:MGI:88266]
ENSMUST00000001339.6	1321	1129.38	261	102.024	ENSMUSG00000001305	Rrp15	ribosomal RNA processing 15 homolog [Source:MGI Symbol;Acc:MGI:1914473]
ENSMUST00000067567.5	1626	1434.38	331	101.874	ENSMUSG00000028670	Lypla2	lysophospholipase 2 [Source:MGI Symbol;Acc:MGI:1347000]
ENSMUST00000074628.13	1826	1634.38	376.575	101.718	ENSMUSG00000034341	Wbp2	WW domain binding protein 2 [Source:MGI Symbol;Acc:MGI:104709]
ENSMUST00000016105.9	2771	2579.38	594	101.665	ENSMUSG00000015961	Adss	adenylosuccinate synthetase, non muscle [Source:MGI Symbol;Acc:MGI:87948]
ENSMUST00000114839.8	1605	1413.38	325.327	101.616	ENSMUSG00000029131	Dnajb6	DnaJ heat shock protein family (Hsp40) member B6 [Source:MGI Symbol;Acc:MGI:1344381]
ENSMUST00000022977.14	2758	2566.38	590.588	101.593	ENSMUSG00000022351	Sqle	squalene epoxidase [Source:MGI Symbol;Acc:MGI:109296]
ENSMUST00000025885.6	699	507.472	116.559	101.399	ENSMUSG00000079478	Znrd2	zinc ribbon domain containing 2 [Source:MGI Symbol;Acc:MGI:1913482]
ENSMUST00000028668.8	5413	5221.38	1198.88	101.366	ENSMUSG00000027236	Eif3j1	eukaryotic translation initiation factor 3, subunit J1 [Source:MGI Symbol;Acc:MGI:1925905]
ENSMUST00000002825.6	6492	6300.38	1446	101.322	ENSMUSG00000002748	Baz1b	bromodomain adjacent to zinc finger domain, 1B [Source:MGI Symbol;Acc:MGI:1353499]
ENSMUST00000024885.10	4070	3878.38	890	101.307	ENSMUSG00000024081	Cebpz	CCAAT/enhancer binding protein zeta [Source:MGI Symbol;Acc:MGI:109386]
ENSMUST00000111742.8	2556	2364.38	542.354	101.267	ENSMUSG00000030268	Bcat1	branched chain aminotransferase 1, cytosolic [Source:MGI Symbol;Acc:MGI:104861]
ENSMUST00000218004.2	6005	5813.38	1331.99	101.152	ENSMUSG00000034667	Xpot	exportin, tRNA (nuclear export receptor for tRNAs) [Source:MGI Symbol;Acc:MGI:1920442]
ENSMUST00000111269.2	459	269.928	61.835	101.132	ENSMUSG00000021963	Sap18	Sin3-associated polypeptide 18 [Source:MGI Symbol;Acc:MGI:1277978]
ENSMUST00000025762.16	1261	1069.38	244.947	101.121	ENSMUSG00000024844	Banf1	BAF nuclear assembly factor 1 [Source:MGI Symbol;Acc:MGI:1346330]
ENSMUST00000073456.9	2700	2508.38	574.532	101.116	ENSMUSG00000060739	Nsa2	NSA2 ribosome biogenesis homolog [Source:MGI Symbol;Acc:MGI:1913883]
ENSMUST00000193673.6	662	470.534	107.723	101.069	ENSMUSG00000026087	Mrpl30	mitochondrial ribosomal protein L30 [Source:MGI Symbol;Acc:MGI:1333820]
ENSMUST00000026560.14	1989	1797.38	411.409	101.05	ENSMUSG00000025487	Psmd13	proteasome (prosome, macropain) 26S subunit, non-ATPase, 13 [Source:MGI Symbol;Acc:MGI:1345192]
ENSMUST00000002699.7	3731	3539.38	810	101.032	ENSMUSG00000024045	Akap8	A kinase (PRKA) anchor protein 8 [Source:MGI Symbol;Acc:MGI:1928488]
ENSMUST00000052590.8	1123	931.38	213.086	101.002	ENSMUSG00000029616	Erp29	endoplasmic reticulum protein 29 [Source:MGI Symbol;Acc:MGI:1914647]
ENSMUST00000053766.14	3880	3688.38	843	100.9	ENSMUSG00000031751	Amfr	autocrine motility factor receptor [Source:MGI Symbol;Acc:MGI:1345634]
ENSMUST00000105909.4	2462	2270.38	518.246	100.772	ENSMUSG00000010755	Cars	cysteinyl-tRNA synthetase [Source:MGI Symbol;Acc:MGI:1351477]
ENSMUST00000089645.13	1725	1533.38	350	100.767	ENSMUSG00000068329	Htra2	HtrA serine peptidase 2 [Source:MGI Symbol;Acc:MGI:1928676]
ENSMUST00000043864.9	1827	1635.38	373	100.691	ENSMUSG00000039128	Cdc123	cell division cycle 123 [Source:MGI Symbol;Acc:MGI:2138811]
ENSMUST00000032425.7	1985	1793.38	409	100.682	ENSMUSG00000030286	Emc3	ER membrane protein complex subunit 3 [Source:MGI Symbol;Acc:MGI:1913337]
ENSMUST00000019198.7	786	594.408	135.489	100.628	ENSMUSG00000019054	Fis1	fission, mitochondrial 1 [Source:MGI Symbol;Acc:MGI:1913687]
ENSMUST00000066134.6	1829	1637.38	373	100.568	ENSMUSG00000053604	Rpia	ribose 5-phosphate isomerase A [Source:MGI Symbol;Acc:MGI:103254]
ENSMUST00000022212.9	2800	2608.38	594	100.535	ENSMUSG00000021701	Plk2	polo like kinase 2 [Source:MGI Symbol;Acc:MGI:1099790]
ENSMUST00000009699.16	1733	1541.38	351	100.531	ENSMUSG00000009555	Cdk9	cyclin dependent kinase 9 (CDC2-related kinase) [Source:MGI Symbol;Acc:MGI:1328368]
ENSMUST00000226671.2	447	258.339	58.753	100.402	ENSMUSG00000062397	Zfp706	zinc finger protein 706 [Source:MGI Symbol;Acc:MGI:1915286]
ENSMUST00000084881.5	1674	1482.38	337	100.362	ENSMUSG00000032431	Crtap	cartilage associated protein [Source:MGI Symbol;Acc:MGI:1891221]
ENSMUST00000115850.2	3785	3593.38	816.61	100.326	ENSMUSG00000024304	Cdh2	cadherin 2 [Source:MGI Symbol;Acc:MGI:88355]
ENSMUST00000052832.6	755	563.416	128	100.296	ENSMUSG00000049760	Micos13	mitochondrial contact site and cristae organizing system subunit 13 [Source:MGI Symbol;Acc:MGI:2442174]
ENSMUST00000020717.12	1116	924.38	210	100.293	ENSMUSG00000020440	Arf5	ADP-ribosylation factor 5 [Source:MGI Symbol;Acc:MGI:99434]
ENSMUST00000001127.11	2054	1862.38	423	100.27	ENSMUSG00000001100	Poldip2	polymerase (DNA-directed), delta interacting protein 2 [Source:MGI Symbol;Acc:MGI:1915061]
ENSMUST00000099329.5	3867	3675.38	834.649	100.254	ENSMUSG00000074781	Ube2n	ubiquitin-conjugating enzyme E2N [Source:MGI Symbol;Acc:MGI:1934835]
ENSMUST00000003450.15	3187	2995.38	680	100.221	ENSMUSG00000003360	Ddx23	DEAD box helicase 23 [Source:MGI Symbol;Acc:MGI:1921601]
ENSMUST00000028347.13	4436	4244.38	963.096	100.174	ENSMUSG00000026970	Rbms1	RNA binding motif, single stranded interacting protein 1 [Source:MGI Symbol;Acc:MGI:1861774]
ENSMUST00000051356.12	2923	2731.38	619.543	100.136	ENSMUSG00000004056	Akt2	thymoma viral proto-oncogene 2 [Source:MGI Symbol;Acc:MGI:104874]
ENSMUST00000027626.13	1889	1697.38	385	100.134	ENSMUSG00000026377	Nifk	nucleolar protein interacting with the FHA domain of MKI67 [Source:MGI Symbol;Acc:MGI:1915199]
ENSMUST00000004965.8	1872	1680.38	381	100.096	ENSMUSG00000004843	Chmp2b	charged multivesicular body protein 2B [Source:MGI Symbol;Acc:MGI:1916192]
ENSMUST00000025408.10	3094	2902.38	658	100.086	ENSMUSG00000024527	Afg3l2	AFG3-like AAA ATPase 2 [Source:MGI Symbol;Acc:MGI:1916847]
ENSMUST00000023062.5	1569	1377.38	312.185	100.059	ENSMUSG00000022427	Tomm22	translocase of outer mitochondrial membrane 22 [Source:MGI Symbol;Acc:MGI:2450248]
ENSMUST00000004202.17	5367	5175.38	1172.62	100.026	ENSMUSG00000004099	Dnmt1	DNA methyltransferase (cytosine-5) 1 [Source:MGI Symbol;Acc:MGI:94912]
ENSMUST00000093196.11	1092	900.38	203.909	99.9797	ENSMUSG00000066551	Hmgb1	high mobility group box 1 [Source:MGI Symbol;Acc:MGI:96113]
ENSMUST00000107803.7	3983	3791.38	858.52	99.9664	ENSMUSG00000034349	Smc4	structural maintenance of chromosomes 4 [Source:MGI Symbol;Acc:MGI:1917349]
ENSMUST00000002303.12	1202	1010.38	228.772	99.9585	ENSMUSG00000002233	Rhoc	ras homolog family member C [Source:MGI Symbol;Acc:MGI:106028]
ENSMUST00000035121.14	4328	4136.38	936.159	99.9148	ENSMUSG00000032531	Amotl2	angiomotin-like 2 [Source:MGI Symbol;Acc:MGI:1929286]
ENSMUST00000034541.12	2993	2801.38	634	99.9121	ENSMUSG00000032042	Srpr	signal recognition particle receptor ('docking protein') [Source:MGI Symbol;Acc:MGI:1914648]
ENSMUST00000079883.12	1804	1612.38	364.799	99.8818	ENSMUSG00000113949	Scamp4	secretory carrier membrane protein 4 [Source:MGI Symbol;Acc:MGI:1928947]
ENSMUST00000030003.10	1077	885.38	200	99.7243	ENSMUSG00000028322	Exosc3	exosome component 3 [Source:MGI Symbol;Acc:MGI:1913612]
ENSMUST00000196990.5	856	664.396	150.048	99.702	ENSMUSG00000028156	Eif4e	eukaryotic translation initiation factor 4E [Source:MGI Symbol;Acc:MGI:95305]
ENSMUST00000031334.15	2013	1821.38	411	99.6189	ENSMUSG00000029388	Eif2b1	eukaryotic translation initiation factor 2B, subunit 1 (alpha) [Source:MGI Symbol;Acc:MGI:2384802]
ENSMUST00000026262.8	1996	1804.38	407	99.5788	ENSMUSG00000025232	Hexa	hexosaminidase A [Source:MGI Symbol;Acc:MGI:96073]
ENSMUST00000110387.4	2695	2503.38	564	99.461	ENSMUSG00000034906	Ncaph	non-SMC condensin I complex, subunit H [Source:MGI Symbol;Acc:MGI:2444777]
ENSMUST00000020002.9	846	654.399	147.39	99.432	ENSMUSG00000078453	Abracl	ABRA C-terminal like [Source:MGI Symbol;Acc:MGI:1920362]
ENSMUST00000084116.13	3722	3530.38	794.847	99.3945	ENSMUSG00000028948	Nol9	nucleolar protein 9 [Source:MGI Symbol;Acc:MGI:1921285]
ENSMUST00000089059.9	1743	1551.38	349.22	99.376	ENSMUSG00000019188	H13	histocompatibility 13 [Source:MGI Symbol;Acc:MGI:95886]
ENSMUST00000033163.8	1823	1631.38	367	99.3143	ENSMUSG00000030876	Mettl9	methyltransferase like 9 [Source:MGI Symbol;Acc:MGI:1914862]
ENSMUST00000026439.14	1130	938.38	211.002	99.2677	ENSMUSG00000025374	Nabp2	nucleic acid binding protein 2 [Source:MGI Symbol;Acc:MGI:1917167]
ENSMUST00000021611.10	3318	3126.38	701.78	99.0969	ENSMUSG00000021193	Pitrm1	pitrilysin metallepetidase 1 [Source:MGI Symbol;Acc:MGI:1916867]
ENSMUST00000115487.3	3470	3278.38	735.839	99.0887	ENSMUSG00000010205	Raver1	ribonucleoprotein, PTB-binding 1 [Source:MGI Symbol;Acc:MGI:1919016]
ENSMUST00000109767.9	2138	1946.38	436.555	99.0176	ENSMUSG00000001909	Trmt1	tRNA methyltransferase 1 [Source:MGI Symbol;Acc:MGI:1289155]
ENSMUST00000049245.10	1695	1503.38	337.185	99.0147	ENSMUSG00000037070	Rbmxl1	RNA binding motif protein, X-linked like-1 [Source:MGI Symbol;Acc:MGI:1343045]
ENSMUST00000034742.8	1531	1339.38	300	98.8822	ENSMUSG00000032218	Ccnb2	cyclin B2 [Source:MGI Symbol;Acc:MGI:88311]
ENSMUST00000034827.10	924	732.386	164	98.8563	ENSMUSG00000032288	Imp3	IMP3, U3 small nucleolar ribonucleoprotein [Source:MGI Symbol;Acc:MGI:1916119]
ENSMUST00000089510.5	4886	4694.38	1051	98.8383	ENSMUSG00000068267	Cenpb	centromere protein B [Source:MGI Symbol;Acc:MGI:88376]
ENSMUST00000064062.13	2728	2536.38	567.775	98.824	ENSMUSG00000052337	Immt	inner membrane protein, mitochondrial [Source:MGI Symbol;Acc:MGI:1923864]
ENSMUST00000168360.2	770	578.41	129.326	98.7075	ENSMUSG00000025130	P4hb	prolyl 4-hydroxylase, beta polypeptide [Source:MGI Symbol;Acc:MGI:97464]
ENSMUST00000080356.10	1365	1173.38	262.348	98.705	ENSMUSG00000061479	Snrpa	small nuclear ribonucleoprotein polypeptide A [Source:MGI Symbol;Acc:MGI:1855690]
ENSMUST00000063641.11	517	326.604	73	98.6739	ENSMUSG00000051989	Smim11	small integral membrane protein 11 [Source:MGI Symbol;Acc:MGI:1916186]
ENSMUST00000102769.11	1342	1150.38	257	98.6262	ENSMUSG00000026766	Mmadhc	methylmalonic aciduria (cobalamin deficiency) cblD type, with homocystinuria [Source:MGI Symbol;Acc:MGI:1923786]
ENSMUST00000070878.9	642	450.586	100.623	98.5869	ENSMUSG00000056629	Fkbp2	FK506 binding protein 2 [Source:MGI Symbol;Acc:MGI:95542]
ENSMUST00000112138.8	2466	2274.38	507.66	98.5396	ENSMUSG00000027012	Dync1i2	dynein cytoplasmic 1 intermediate chain 2 [Source:MGI Symbol;Acc:MGI:107750]
ENSMUST00000081381.6	4195	4003.38	893.402	98.5192	ENSMUSG00000031835	Mbtps1	membrane-bound transcription factor peptidase, site 1 [Source:MGI Symbol;Acc:MGI:1927235]
ENSMUST00000035776.10	2429	2237.38	499	98.4604	ENSMUSG00000039756	Dnttip2	deoxynucleotidyltransferase, terminal, interacting protein 2 [Source:MGI Symbol;Acc:MGI:1923173]
ENSMUST00000002855.14	1599	1407.38	313.561	98.3584	ENSMUSG00000002778	Kdelr1	KDEL (Lys-Asp-Glu-Leu) endoplasmic reticulum protein retention receptor 1 [Source:MGI Symbol;Acc:MGI:1915387]
ENSMUST00000109701.10	1709	1517.38	337.909	98.3118	ENSMUSG00000027593	Raly	hnRNP-associated with lethal yellow [Source:MGI Symbol;Acc:MGI:97850]
ENSMUST00000006478.10	870	678.396	151	98.264	ENSMUSG00000006315	Tmem147	transmembrane protein 147 [Source:MGI Symbol;Acc:MGI:1915011]
ENSMUST00000022341.7	1562	1370.38	304.974	98.2478	ENSMUSG00000021807	Rtraf	RNA transcription, translation and transport factor [Source:MGI Symbol;Acc:MGI:1915295]
ENSMUST00000215300.2	605	413.747	92.051	98.2192	ENSMUSG00000038412	Higd1a	HIG1 domain family, member 1A [Source:MGI Symbol;Acc:MGI:1930666]
ENSMUST00000038368.9	934	742.386	165.104	98.1814	ENSMUSG00000042745	Id1	inhibitor of DNA binding 1, HLH protein [Source:MGI Symbol;Acc:MGI:96396]
ENSMUST00000202868.4	2436	2244.38	499.055	98.164	ENSMUSG00000037373	Ctbp1	C-terminal binding protein 1 [Source:MGI Symbol;Acc:MGI:1201685]
ENSMUST00000005057.7	2832	2640.38	587	98.1459	ENSMUSG00000004929	Thop1	thimet oligopeptidase 1 [Source:MGI Symbol;Acc:MGI:1354165]
ENSMUST00000017920.14	3642	3450.38	766.727	98.1012	ENSMUSG00000017776	Crk	v-crk avian sarcoma virus CT10 oncogene homolog [Source:MGI Symbol;Acc:MGI:88508]
ENSMUST00000047616.10	1668	1476.38	328	98.0791	ENSMUSG00000056962	Jmjd6	jumonji domain containing 6 [Source:MGI Symbol;Acc:MGI:1858910]
ENSMUST00000016033.9	2029	1837.38	408	98.0306	ENSMUSG00000015889	Lta4h	leukotriene A4 hydrolase [Source:MGI Symbol;Acc:MGI:96836]
ENSMUST00000087200.4	2848	2656.38	589	97.8872	ENSMUSG00000024429	Gnl1	guanine nucleotide binding protein-like 1 [Source:MGI Symbol;Acc:MGI:95764]
ENSMUST00000046257.14	7820	7628.38	1691.08	97.8661	ENSMUSG00000057738	Sptan1	spectrin alpha, non-erythrocytic 1 [Source:MGI Symbol;Acc:MGI:98386]
ENSMUST00000089950.11	1381	1189.38	263.574	97.8322	ENSMUSG00000038975	Rabggtb	Rab geranylgeranyl transferase, b subunit [Source:MGI Symbol;Acc:MGI:99537]
ENSMUST00000022009.10	1226	1034.38	228.983	97.7289	ENSMUSG00000021537	Cetn3	centrin 3 [Source:MGI Symbol;Acc:MGI:1097706]
ENSMUST00000030626.12	1204	1012.38	224.012	97.6852	ENSMUSG00000028822	Tmem50a	transmembrane protein 50A [Source:MGI Symbol;Acc:MGI:1919067]
ENSMUST00000021428.9	2232	2040.38	451	97.5812	ENSMUSG00000021039	Snw1	SNW domain containing 1 [Source:MGI Symbol;Acc:MGI:1913604]
ENSMUST00000240868.1	425	237.217	52.309	97.3491	ENSMUSG00000053332	Gas5	growth arrest specific 5 [Source:MGI Symbol;Acc:MGI:95659]
ENSMUST00000001812.5	3779	3587.38	791	97.3419	ENSMUSG00000001761	Smo	smoothened, frizzled class receptor [Source:MGI Symbol;Acc:MGI:108075]
ENSMUST00000060766.16	6163	5971.38	1315.32	97.2428	ENSMUSG00000047126	Cltc	clathrin, heavy polypeptide (Hc) [Source:MGI Symbol;Acc:MGI:2388633]
ENSMUST00000106058.8	2924	2732.38	601.193	97.1345	ENSMUSG00000028180	Zranb2	zinc finger, RAN-binding domain containing 2 [Source:MGI Symbol;Acc:MGI:1858211]
ENSMUST00000028825.5	1861	1669.38	367	97.0536	ENSMUSG00000027349	Fam98b	family with sequence similarity 98, member B [Source:MGI Symbol;Acc:MGI:1915465]
ENSMUST00000003117.15	2084	1892.38	416	97.0478	ENSMUSG00000003033	Ap1m1	adaptor-related protein complex AP-1, mu subunit 1 [Source:MGI Symbol;Acc:MGI:102776]
ENSMUST00000079419.12	883	691.393	151.96	97.0296	ENSMUSG00000012405	Rpl15	ribosomal protein L15 [Source:MGI Symbol;Acc:MGI:1913730]
ENSMUST00000239497.2	1775	1583.38	347.957	97.0156	ENSMUSG00000028932	Psmc2	proteasome (prosome, macropain) 26S subunit, ATPase 2 [Source:MGI Symbol;Acc:MGI:109555]
ENSMUST00000102561.11	1813	1621.38	356	96.9317	ENSMUSG00000028884	Rpa2	replication protein A2 [Source:MGI Symbol;Acc:MGI:1339939]
ENSMUST00000088464.12	2504	2312.38	507.573	96.9035	ENSMUSG00000052752	Traf7	TNF receptor-associated factor 7 [Source:MGI Symbol;Acc:MGI:3042141]
ENSMUST00000078079.11	2865	2673.38	586.777	96.8975	ENSMUSG00000057561	Eif1a	eukaryotic translation initiation factor 1A [Source:MGI Symbol;Acc:MGI:95298]
ENSMUST00000052885.14	2225	2033.38	446	96.8316	ENSMUSG00000013858	Tmem259	transmembrane protein 259 [Source:MGI Symbol;Acc:MGI:2177957]
ENSMUST00000030296.9	1359	1167.38	256	96.8118	ENSMUSG00000028567	Txndc12	thioredoxin domain containing 12 (endoplasmic reticulum) [Source:MGI Symbol;Acc:MGI:1913323]
ENSMUST00000054952.4	1332	1140.38	250	96.7812	ENSMUSG00000047260	Emc6	ER membrane protein complex subunit 6 [Source:MGI Symbol;Acc:MGI:1913298]
ENSMUST00000184635.8	3009	2817.38	617	96.6808	ENSMUSG00000024095	Hnrnpll	heterogeneous nuclear ribonucleoprotein L-like [Source:MGI Symbol;Acc:MGI:1919942]
ENSMUST00000030702.14	2037	1845.38	404.016	96.6525	ENSMUSG00000028882	Ppp1r8	protein phosphatase 1, regulatory subunit 8 [Source:MGI Symbol;Acc:MGI:2140494]
ENSMUST00000040008.4	3600	3408.38	746	96.6254	ENSMUSG00000036241	Ube2r2	ubiquitin-conjugating enzyme E2R 2 [Source:MGI Symbol;Acc:MGI:1914865]
ENSMUST00000116305.8	1827	1635.38	357.702	96.5613	ENSMUSG00000025156	Gps1	G protein pathway suppressor 1 [Source:MGI Symbol;Acc:MGI:2384801]
ENSMUST00000108496.9	2764	2572.38	561	96.2783	ENSMUSG00000001918	Slc1a5	solute carrier family 1 (neutral amino acid transporter), member 5 [Source:MGI Symbol;Acc:MGI:105305]
ENSMUST00000027367.14	2876	2684.38	585	96.2083	ENSMUSG00000026176	Ctdsp1	CTD (carboxy-terminal domain, RNA polymerase II, polypeptide A) small phosphatase 1 [Source:MGI Symbol;Acc:MGI:2654470]
ENSMUST00000034300.8	1208	1016.38	221.401	96.1666	ENSMUSG00000031839	Hsbp1	heat shock factor binding protein 1 [Source:MGI Symbol;Acc:MGI:1915446]
ENSMUST00000038128.15	2188	1996.38	434.64	96.1142	ENSMUSG00000034659	Tmem109	transmembrane protein 109 [Source:MGI Symbol;Acc:MGI:1915789]
ENSMUST00000027897.8	1680	1488.38	324	96.1019	ENSMUSG00000026603	Smyd2	SET and MYND domain containing 2 [Source:MGI Symbol;Acc:MGI:1915889]
ENSMUST00000025204.7	1109	917.38	199.497	96.0037	ENSMUSG00000024346	Pfdn1	prefoldin 1 [Source:MGI Symbol;Acc:MGI:1914449]
ENSMUST00000046497.8	1190	998.38	217	95.9543	ENSMUSG00000040658	Dnph1	2'-deoxynucleoside 5'-phosphate N-hydrolase 1 [Source:MGI Symbol;Acc:MGI:3039376]
ENSMUST00000071523.5	894	702.392	152.664	95.9526	ENSMUSG00000086583	Gm15500	predicted pseudogene 15500 [Source:MGI Symbol;Acc:MGI:3782947]
ENSMUST00000025714.9	1145	953.38	207	95.8528	ENSMUSG00000024800	Rpp30	ribonuclease P/MRP 30 subunit [Source:MGI Symbol;Acc:MGI:1859683]
ENSMUST00000022904.8	2071	1879.38	408	95.8399	ENSMUSG00000022295	Atp6v1c1	ATPase, H+ transporting, lysosomal V1 subunit C1 [Source:MGI Symbol;Acc:MGI:1913585]
ENSMUST00000095228.5	2265	2073.38	450	95.8152	ENSMUSG00000079003	Samd1	sterile alpha motif domain containing 1 [Source:MGI Symbol;Acc:MGI:2142433]
ENSMUST00000000451.14	3070	2878.38	624	95.7056	ENSMUSG00000000441	Raf1	v-raf-leukemia viral oncogene 1 [Source:MGI Symbol;Acc:MGI:97847]
ENSMUST00000005503.5	4251	4059.38	880	95.7026	ENSMUSG00000005370	Msh6	mutS homolog 6 [Source:MGI Symbol;Acc:MGI:1343961]
ENSMUST00000008537.10	2858	2666.38	578	95.6988	ENSMUSG00000008393	Carhsp1	calcium regulated heat stable protein 1 [Source:MGI Symbol;Acc:MGI:1196368]
ENSMUST00000006128.7	2720	2528.38	547.938	95.6732	ENSMUSG00000005973	Rcn1	reticulocalbin 1 [Source:MGI Symbol;Acc:MGI:104559]
ENSMUST00000020217.7	3210	3018.38	654	95.6543	ENSMUSG00000020029	Nudt4	nudix hydrolase 4 [Source:MGI Symbol;Acc:MGI:1918457]
ENSMUST00000010550.12	418	230.559	49.946	95.6362	ENSMUSG00000010406	Mrpl52	mitochondrial ribosomal protein L52 [Source:MGI Symbol;Acc:MGI:1916086]
ENSMUST00000020446.11	904	712.388	154.237	95.5813	ENSMUSG00000020225	Tmbim4	transmembrane BAX inhibitor motif containing 4 [Source:MGI Symbol;Acc:MGI:1915462]
ENSMUST00000012587.4	4819	4627.38	1001	95.4992	ENSMUSG00000012443	Kif11	kinesin family member 11 [Source:MGI Symbol;Acc:MGI:1098231]
ENSMUST00000097957.11	1199	1007.38	217.788	95.4423	ENSMUSG00000025499	Hras	Harvey rat sarcoma virus oncogene [Source:MGI Symbol;Acc:MGI:96224]
ENSMUST00000029663.11	1126	934.38	202	95.4396	ENSMUSG00000028029	Aimp1	aminoacyl tRNA synthetase complex-interacting multifunctional protein 1 [Source:MGI Symbol;Acc:MGI:102774]
ENSMUST00000053686.9	4731	4539.38	981	95.4054	ENSMUSG00000026558	Uck2	uridine-cytidine kinase 2 [Source:MGI Symbol;Acc:MGI:1931744]
ENSMUST00000112318.10	1367	1175.38	253.688	95.2843	ENSMUSG00000021877	Arf4	ADP-ribosylation factor 4 [Source:MGI Symbol;Acc:MGI:99433]
ENSMUST00000162415.9	7995	7803.38	1684.03	95.2724	ENSMUSG00000005610	Eif4g2	eukaryotic translation initiation factor 4, gamma 2 [Source:MGI Symbol;Acc:MGI:109207]
ENSMUST00000084500.8	2152	1960.38	423	95.2578	ENSMUSG00000030934	Oat	ornithine aminotransferase [Source:MGI Symbol;Acc:MGI:97394]
ENSMUST00000038341.8	3668	3476.38	749	95.1164	ENSMUSG00000040084	Bub1b	BUB1B, mitotic checkpoint serine/threonine kinase [Source:MGI Symbol;Acc:MGI:1333889]
ENSMUST00000075280.12	1018	826.38	178.019	95.1013	ENSMUSG00000034321	Exosc1	exosome component 1 [Source:MGI Symbol;Acc:MGI:1913833]
ENSMUST00000116463.4	3363	3171.38	682.613	95.0226	ENSMUSG00000036180	Gatad2a	GATA zinc finger domain containing 2A [Source:MGI Symbol;Acc:MGI:2384585]
ENSMUST00000154584.9	2312	2120.38	456.069	94.955	ENSMUSG00000055762	Eef1d	eukaryotic translation elongation factor 1 delta (guanine nucleotide exchange protein) [Source:MGI Symbol;Acc:MGI:1913906]
ENSMUST00000112121.6	5955	5763.38	1239	94.9062	ENSMUSG00000048578	Mlec	malectin [Source:MGI Symbol;Acc:MGI:1924015]
ENSMUST00000085941.12	740	548.427	117.883	94.8927	ENSMUSG00000059518	Znhit1	zinc finger, HIT domain containing 1 [Source:MGI Symbol;Acc:MGI:1917353]
ENSMUST00000026841.15	2033	1841.38	395.619	94.8493	ENSMUSG00000059447	Hadhb	hydroxyacyl-CoA dehydrogenase trifunctional multienzyme complex subunit beta [Source:MGI Symbol;Acc:MGI:2136381]
ENSMUST00000030940.14	3131	2939.38	630.331	94.6702	ENSMUSG00000029064	Gnb1	guanine nucleotide binding protein (G protein), beta 1 [Source:MGI Symbol;Acc:MGI:95781]
ENSMUST00000025278.8	756	564.415	121	94.6429	ENSMUSG00000024414	Mrpl27	mitochondrial ribosomal protein L27 [Source:MGI Symbol;Acc:MGI:2137224]
ENSMUST00000013842.12	2501	2309.38	495	94.626	ENSMUSG00000013698	Pea15a	proliferation and apoptosis adaptor protein 15A [Source:MGI Symbol;Acc:MGI:104799]
ENSMUST00000033950.7	1349	1157.38	248	94.5968	ENSMUSG00000031546	Gins4	GINS complex subunit 4 (Sld5 homolog) [Source:MGI Symbol;Acc:MGI:1923847]
ENSMUST00000023086.15	705	513.465	110	94.5763	ENSMUSG00000022452	Smdt1	single-pass membrane protein with aspartate rich tail 1 [Source:MGI Symbol;Acc:MGI:1916279]
ENSMUST00000006235.9	4743	4551.38	975	94.5719	ENSMUSG00000021939	Ctsb	cathepsin B [Source:MGI Symbol;Acc:MGI:88561]
ENSMUST00000036158.7	2462	2270.38	486.295	94.5588	ENSMUSG00000033272	Slc35a4	solute carrier family 35, member A4 [Source:MGI Symbol;Acc:MGI:1915093]
ENSMUST00000026289.10	962	770.385	165	94.5533	ENSMUSG00000025260	Hsd17b10	hydroxysteroid (17-beta) dehydrogenase 10 [Source:MGI Symbol;Acc:MGI:1333871]
ENSMUST00000234507.2	1653	1461.38	312.639	94.4455	ENSMUSG00000024012	Mtch1	mitochondrial carrier 1 [Source:MGI Symbol;Acc:MGI:1929261]
ENSMUST00000047721.10	1586	1394.38	298	94.3487	ENSMUSG00000041506	Rrp9	ribosomal RNA processing 9, U3 small nucleolar RNA binding protein [Source:MGI Symbol;Acc:MGI:2384313]
ENSMUST00000165790.9	2544	2352.38	502.736	94.3482	ENSMUSG00000022750	Klhl22	kelch-like 22 [Source:MGI Symbol;Acc:MGI:1337995]
ENSMUST00000023851.9	875	683.396	146	94.3151	ENSMUSG00000023089	Ndufa5	NADH:ubiquinone oxidoreductase subunit A5 [Source:MGI Symbol;Acc:MGI:1915452]
ENSMUST00000020885.13	2019	1827.38	390.206	94.2682	ENSMUSG00000020570	Sypl	synaptophysin-like protein [Source:MGI Symbol;Acc:MGI:108081]
ENSMUST00000196114.2	346	164.016	34.969	94.1228	ENSMUSG00000106037	Gm4332	predicted gene 4332 [Source:MGI Symbol;Acc:MGI:3782515]
ENSMUST00000064740.9	1519	1327.38	283	94.1221	ENSMUSG00000052738	Suclg1	succinate-CoA ligase, GDP-forming, alpha subunit [Source:MGI Symbol;Acc:MGI:1927234]
ENSMUST00000004203.6	1670	1478.38	315	94.0644	ENSMUSG00000004100	Ppan	peter pan homolog [Source:MGI Symbol;Acc:MGI:2178445]
ENSMUST00000026387.11	1548	1356.38	289	94.0626	ENSMUSG00000025337	Sbds	SBDS ribosome maturation factor [Source:MGI Symbol;Acc:MGI:1913961]
ENSMUST00000030992.13	2895	2703.38	575.902	94.0464	ENSMUSG00000029110	Rnf4	ring finger protein 4 [Source:MGI Symbol;Acc:MGI:1201691]
ENSMUST00000020820.2	722	530.444	113	94.0458	ENSMUSG00000020514	Mrpl22	mitochondrial ribosomal protein L22 [Source:MGI Symbol;Acc:MGI:1333794]
ENSMUST00000065896.9	2842	2650.38	564	93.9446	ENSMUSG00000028678	Kif2c	kinesin family member 2C [Source:MGI Symbol;Acc:MGI:1921054]
ENSMUST00000163085.8	1132	940.38	200.047	93.9139	ENSMUSG00000019795	Pcmt1	protein-L-isoaspartate (D-aspartate) O-methyltransferase 1 [Source:MGI Symbol;Acc:MGI:97502]
ENSMUST00000032825.14	2125	1933.38	411.205	93.8949	ENSMUSG00000030605	Mfge8	milk fat globule EGF and factor V/VIII domain containing [Source:MGI Symbol;Acc:MGI:102768]
ENSMUST00000020576.8	3512	3320.38	704	93.6021	ENSMUSG00000020326	Ccng1	cyclin G1 [Source:MGI Symbol;Acc:MGI:102890]
ENSMUST00000238168.2	2012	1820.38	385.815	93.5658	ENSMUSG00000057561	Eif1a	eukaryotic translation initiation factor 1A [Source:MGI Symbol;Acc:MGI:95298]
ENSMUST00000003527.10	3513	3321.38	703.658	93.5284	ENSMUSG00000003435	Supt5	suppressor of Ty 5, DSIF elongation factor subunit [Source:MGI Symbol;Acc:MGI:1202400]
ENSMUST00000010278.12	3682	3490.38	739.054	93.4769	ENSMUSG00000000561	Wdr77	WD repeat domain 77 [Source:MGI Symbol;Acc:MGI:1917715]
ENSMUST00000016138.11	1930	1738.38	368	93.4553	ENSMUSG00000015994	Fnta	farnesyltransferase, CAAX box, alpha [Source:MGI Symbol;Acc:MGI:104683]
ENSMUST00000009435.12	2294	2102.38	445	93.4436	ENSMUSG00000009291	Pttg1ip	pituitary tumor-transforming 1 interacting protein [Source:MGI Symbol;Acc:MGI:2652132]
ENSMUST00000007799.13	2522	2330.38	492.55	93.3091	ENSMUSG00000007655	Cav1	caveolin 1, caveolae protein [Source:MGI Symbol;Acc:MGI:102709]
ENSMUST00000109816.8	3483	3291.38	695.362	93.2682	ENSMUSG00000027469	Tpx2	TPX2, microtubule-associated [Source:MGI Symbol;Acc:MGI:1919369]
ENSMUST00000017851.4	3683	3491.38	737	93.1904	ENSMUSG00000017707	Serinc3	serine incorporator 3 [Source:MGI Symbol;Acc:MGI:1349457]
ENSMUST00000030398.10	3260	3068.38	647	93.0885	ENSMUSG00000028645	Slc2a1	solute carrier family 2 (facilitated glucose transporter), member 1 [Source:MGI Symbol;Acc:MGI:95755]
ENSMUST00000079724.9	1139	947.38	199.705	93.0606	ENSMUSG00000027944	Hax1	HCLS1 associated X-1 [Source:MGI Symbol;Acc:MGI:1346319]
ENSMUST00000034164.6	2304	2112.38	445	93.0012	ENSMUSG00000031729	Ist1	increased sodium tolerance 1 homolog (yeast) [Source:MGI Symbol;Acc:MGI:1919205]
ENSMUST00000030622.3	1369	1177.38	248	92.9899	ENSMUSG00000028821	Syf2	SYF2 homolog, RNA splicing factor (S. cerevisiae) [Source:MGI Symbol;Acc:MGI:1915842]
ENSMUST00000017975.7	2366	2174.38	458	92.9888	ENSMUSG00000017831	Rab5a	RAB5A, member RAS oncogene family [Source:MGI Symbol;Acc:MGI:105926]
ENSMUST00000144531.2	671	479.514	101	92.9867	ENSMUSG00000059278	Naa38	N(alpha)-acetyltransferase 38, NatC auxiliary subunit [Source:MGI Symbol;Acc:MGI:1925554]
ENSMUST00000041331.4	4832	4640.38	976.998	92.9481	ENSMUSG00000037071	Scd1	stearoyl-Coenzyme A desaturase 1 [Source:MGI Symbol;Acc:MGI:98239]
ENSMUST00000089559.11	1238	1046.38	220	92.8184	ENSMUSG00000068290	Ddrgk1	DDRGK domain containing 1 [Source:MGI Symbol;Acc:MGI:1924256]
ENSMUST00000029316.16	1300	1108.38	233	92.8043	ENSMUSG00000027752	Exosc8	exosome component 8 [Source:MGI Symbol;Acc:MGI:1916889]
ENSMUST00000108068.8	4380	4188.38	880	92.755	ENSMUSG00000028433	Ubap2	ubiquitin-associated protein 2 [Source:MGI Symbol;Acc:MGI:1916176]
ENSMUST00000102738.4	1629	1437.38	302	92.7547	ENSMUSG00000073775	Kti12	KTI12 homolog, chromatin associated [Source:MGI Symbol;Acc:MGI:1923547]
ENSMUST00000015100.15	5962	5770.38	1212	92.7254	ENSMUSG00000014956	Ppp1cb	protein phosphatase 1 catalytic subunit beta [Source:MGI Symbol;Acc:MGI:104871]
ENSMUST00000033182.10	1795	1603.38	336.64	92.6894	ENSMUSG00000030890	Ilk	integrin linked kinase [Source:MGI Symbol;Acc:MGI:1195267]
ENSMUST00000023085.7	590	398.832	83.703	92.6518	ENSMUSG00000022450	Ndufa6	NADH:ubiquinone oxidoreductase subunit A6 [Source:MGI Symbol;Acc:MGI:1914380]
ENSMUST00000021001.10	3513	3321.38	697	92.6435	ENSMUSG00000020671	Rab10	RAB10, member RAS oncogene family [Source:MGI Symbol;Acc:MGI:105066]
ENSMUST00000022909.10	1551	1359.38	285	92.556	ENSMUSG00000022300	Dcaf13	DDB1 and CUL4 associated factor 13 [Source:MGI Symbol;Acc:MGI:2684929]
ENSMUST00000040687.12	1523	1331.38	278.986	92.5082	ENSMUSG00000040158	Tax1bp3	Tax1 (human T cell leukemia virus type I) binding protein 3 [Source:MGI Symbol;Acc:MGI:1923531]
ENSMUST00000075896.7	2391	2199.38	460.835	92.501	ENSMUSG00000056820	Tsnax	translin-associated factor X [Source:MGI Symbol;Acc:MGI:1855672]
ENSMUST00000029214.14	2010	1818.38	381	92.4998	ENSMUSG00000027671	Actl6a	actin-like 6A [Source:MGI Symbol;Acc:MGI:1861453]
ENSMUST00000049323.9	1619	1427.38	299	92.4767	ENSMUSG00000042660	Wdr55	WD repeat domain 55 [Source:MGI Symbol;Acc:MGI:1915186]
ENSMUST00000116542.9	2100	1908.38	399.545	92.4275	ENSMUSG00000024742	Fen1	flap structure specific endonuclease 1 [Source:MGI Symbol;Acc:MGI:102779]
ENSMUST00000046575.17	1883	1691.38	354	92.398	ENSMUSG00000038502	Ptov1	prostate tumor over expressed gene 1 [Source:MGI Symbol;Acc:MGI:1933946]
ENSMUST00000043907.14	918	726.387	152	92.3796	ENSMUSG00000038880	Mrps34	mitochondrial ribosomal protein S34 [Source:MGI Symbol;Acc:MGI:1930188]
ENSMUST00000028342.7	862	670.396	140	92.1928	ENSMUSG00000026966	Ssna1	SS nuclear autoantigen 1 [Source:MGI Symbol;Acc:MGI:1915725]
ENSMUST00000025867.6	2716	2524.38	527	92.163	ENSMUSG00000024927	Rela	v-rel reticuloendotheliosis viral oncogene homolog A (avian) [Source:MGI Symbol;Acc:MGI:103290]
ENSMUST00000031029.15	2018	1826.38	381	92.0947	ENSMUSG00000029146	Snx17	sorting nexin 17 [Source:MGI Symbol;Acc:MGI:2387801]
ENSMUST00000066601.13	4432	4240.38	884.108	92.0452	ENSMUSG00000032115	Hyou1	hypoxia up-regulated 1 [Source:MGI Symbol;Acc:MGI:108030]
ENSMUST00000071664.12	1276	1084.38	225.662	91.8709	ENSMUSG00000005625	Psmd4	proteasome (prosome, macropain) 26S subunit, non-ATPase, 4 [Source:MGI Symbol;Acc:MGI:1201670]
ENSMUST00000236953.2	3257	3065.38	636.984	91.737	ENSMUSG00000040550	Otud6b	OTU domain containing 6B [Source:MGI Symbol;Acc:MGI:1919451]
ENSMUST00000028981.9	7336	7144.38	1483	91.6384	ENSMUSG00000027479	Mapre1	microtubule-associated protein, RP/EB family, member 1 [Source:MGI Symbol;Acc:MGI:891995]
ENSMUST00000225410.2	974	782.385	162.364	91.6155	ENSMUSG00000060739	Nsa2	NSA2 ribosome biogenesis homolog [Source:MGI Symbol;Acc:MGI:1913883]
ENSMUST00000019229.15	1145	953.38	197.839	91.6109	ENSMUSG00000006392	Med8	mediator complex subunit 8 [Source:MGI Symbol;Acc:MGI:1915269]
ENSMUST00000023112.12	1300	1108.38	230	91.6094	ENSMUSG00000022474	Pmm1	phosphomannomutase 1 [Source:MGI Symbol;Acc:MGI:1353418]
ENSMUST00000108530.2	2389	2197.38	455.485	91.5103	ENSMUSG00000040667	Nup88	nucleoporin 88 [Source:MGI Symbol;Acc:MGI:104900]
ENSMUST00000029610.9	1789	1597.38	331	91.4788	ENSMUSG00000027984	Hadh	hydroxyacyl-Coenzyme A dehydrogenase [Source:MGI Symbol;Acc:MGI:96009]
ENSMUST00000005711.6	949	757.386	156.93	91.472	ENSMUSG00000033916	Chmp2a	charged multivesicular body protein 2A [Source:MGI Symbol;Acc:MGI:1916203]
ENSMUST00000099538.6	1874	1682.38	348.384	91.4187	ENSMUSG00000020265	Sumo3	small ubiquitin-like modifier 3 [Source:MGI Symbol;Acc:MGI:1336201]
ENSMUST00000016081.13	2046	1854.38	383.701	91.3472	ENSMUSG00000015937	Macroh2a1	macroH2A.1 histone [Source:MGI Symbol;Acc:MGI:1349392]
ENSMUST00000114276.3	2024	1832.38	379	91.3113	ENSMUSG00000032320	Rcn2	reticulocalbin 2 [Source:MGI Symbol;Acc:MGI:1349765]
ENSMUST00000212031.2	409	222.04	45.901	91.262	ENSMUSG00000063253	Scoc	short coiled-coil protein [Source:MGI Symbol;Acc:MGI:1927654]
ENSMUST00000005077.7	903	711.389	147	91.2244	ENSMUSG00000004951	Hspb1	heat shock protein 1 [Source:MGI Symbol;Acc:MGI:96240]
ENSMUST00000235171.2	898	706.392	145.923	91.1966	ENSMUSG00000024026	Glo1	glyoxalase 1 [Source:MGI Symbol;Acc:MGI:95742]
ENSMUST00000238953.2	3204	3012.38	621.993	91.1541	ENSMUSG00000075232	Amd1	S-adenosylmethionine decarboxylase 1 [Source:MGI Symbol;Acc:MGI:88004]
ENSMUST00000221464.2	1400	1208.38	249.445	91.1321	ENSMUSG00000021326	Trim27	tripartite motif-containing 27 [Source:MGI Symbol;Acc:MGI:97904]
ENSMUST00000029387.15	2299	2107.38	435	91.127	ENSMUSG00000027810	Eif2a	eukaryotic translation initiation factor 2A [Source:MGI Symbol;Acc:MGI:1098684]
ENSMUST00000022102.9	2340	2148.38	443	91.0318	ENSMUSG00000021610	Clptm1l	CLPTM1-like [Source:MGI Symbol;Acc:MGI:2442892]
ENSMUST00000116514.4	2739	2547.38	525	90.9843	ENSMUSG00000030216	Wbp11	WW domain binding protein 11 [Source:MGI Symbol;Acc:MGI:1891823]
ENSMUST00000092915.12	5379	5187.38	1065.67	90.6934	ENSMUSG00000020741	Cluh	clustered mitochondria (cluA/CLU1) homolog [Source:MGI Symbol;Acc:MGI:1921398]
ENSMUST00000010421.7	7443	7251.38	1487	90.5297	ENSMUSG00000010277	Bltp2	bridge-like lipid transfer protein family member 2 [Source:MGI Symbol;Acc:MGI:1919753]
ENSMUST00000058109.9	1962	1770.38	363	90.5192	ENSMUSG00000046756	Mrps7	mitchondrial ribosomal protein S7 [Source:MGI Symbol;Acc:MGI:1354367]
ENSMUST00000115731.10	1747	1555.38	318.722	90.464	ENSMUSG00000063358	Mapk1	mitogen-activated protein kinase 1 [Source:MGI Symbol;Acc:MGI:1346858]
ENSMUST00000030018.5	2179	1987.38	407	90.4095	ENSMUSG00000028334	Nans	N-acetylneuraminic acid synthase (sialic acid synthase) [Source:MGI Symbol;Acc:MGI:2149820]
ENSMUST00000078459.8	1400	1208.38	247.336	90.3616	ENSMUSG00000058704	Memo1	mediator of cell motility 1 [Source:MGI Symbol;Acc:MGI:1924140]
ENSMUST00000094499.11	5168	4976.38	1017.21	90.2395	ENSMUSG00000020821	Kif1c	kinesin family member 1C [Source:MGI Symbol;Acc:MGI:1098260]
ENSMUST00000021091.15	5803	5611.38	1146.38	90.1904	ENSMUSG00000020745	Pafah1b1	platelet-activating factor acetylhydrolase, isoform 1b, subunit 1 [Source:MGI Symbol;Acc:MGI:109520]
ENSMUST00000023918.13	3511	3319.38	677.895	90.1584	ENSMUSG00000023150	Ivns1abp	influenza virus NS1A binding protein [Source:MGI Symbol;Acc:MGI:2152389]
ENSMUST00000103220.4	6745	6553.38	1338	90.1346	ENSMUSG00000003660	Snrnp200	small nuclear ribonucleoprotein 200 (U5) [Source:MGI Symbol;Acc:MGI:2444401]
ENSMUST00000108840.4	2582	2390.38	487.952	90.1179	ENSMUSG00000001472	Tcf25	transcription factor 25 (basic helix-loop-helix) [Source:MGI Symbol;Acc:MGI:1914105]
ENSMUST00000045693.8	2486	2294.38	468	90.0495	ENSMUSG00000033706	Smyd5	SET and MYND domain containing 5 [Source:MGI Symbol;Acc:MGI:108048]
ENSMUST00000079746.10	2279	2087.38	425.451	89.9805	ENSMUSG00000037373	Ctbp1	C-terminal binding protein 1 [Source:MGI Symbol;Acc:MGI:1201685]
ENSMUST00000032915.8	2115	1923.38	392	89.975	ENSMUSG00000030677	Kif22	kinesin family member 22 [Source:MGI Symbol;Acc:MGI:109233]
ENSMUST00000026818.12	1345	1153.38	235	89.9489	ENSMUSG00000025724	Sec11a	SEC11 homolog A, signal peptidase complex subunit [Source:MGI Symbol;Acc:MGI:1929464]
ENSMUST00000007317.8	1576	1384.38	282	89.9279	ENSMUSG00000020911	Krt19	keratin 19 [Source:MGI Symbol;Acc:MGI:96693]
ENSMUST00000080001.9	1007	815.38	166	89.877	ENSMUSG00000062963	Ufc1	ubiquitin-fold modifier conjugating enzyme 1 [Source:MGI Symbol;Acc:MGI:1913405]
ENSMUST00000107583.3	737	545.43	111	89.843	ENSMUSG00000078695	Cisd3	CDGSH iron sulfur domain 3 [Source:MGI Symbol;Acc:MGI:101788]
ENSMUST00000107041.5	1232	1040.38	211.681	89.8235	ENSMUSG00000078636	Gm7336	predicted gene 7336 [Source:MGI Symbol;Acc:MGI:3644851]
ENSMUST00000135941.8	1735	1543.38	314	89.8168	ENSMUSG00000006412	Pfdn2	prefoldin 2 [Source:MGI Symbol;Acc:MGI:1276111]
ENSMUST00000062904.11	3151	2959.38	602	89.8042	ENSMUSG00000039768	Dnajc11	DnaJ heat shock protein family (Hsp40) member C11 [Source:MGI Symbol;Acc:MGI:2443386]
ENSMUST00000000080.8	4225	4033.38	820	89.7523	ENSMUSG00000000078	Klf6	Kruppel-like transcription factor 6 [Source:MGI Symbol;Acc:MGI:1346318]
ENSMUST00000018993.7	4531	4339.38	882	89.7308	ENSMUSG00000018849	Wwc1	WW, C2 and coiled-coil domain containing 1 [Source:MGI Symbol;Acc:MGI:2388637]
ENSMUST00000029013.10	1742	1550.38	315	89.696	ENSMUSG00000027509	Rae1	ribonucleic acid export 1 [Source:MGI Symbol;Acc:MGI:1913929]
ENSMUST00000097317.10	1931	1739.38	353.307	89.6724	ENSMUSG00000023942	Slc29a1	solute carrier family 29 (nucleoside transporters), member 1 [Source:MGI Symbol;Acc:MGI:1927073]
ENSMUST00000077755.11	1914	1722.38	349.653	89.6209	ENSMUSG00000008475	Arpc5	actin related protein 2/3 complex, subunit 5 [Source:MGI Symbol;Acc:MGI:1915021]
ENSMUST00000048578.3	1438	1246.38	253	89.6129	ENSMUSG00000041278	Ttc1	tetratricopeptide repeat domain 1 [Source:MGI Symbol;Acc:MGI:1914077]
ENSMUST00000076316.6	3084	2892.38	586.892	89.5784	ENSMUSG00000037148	Arhgap10	Rho GTPase activating protein 10 [Source:MGI Symbol;Acc:MGI:1925764]
ENSMUST00000167377.3	7444	7252.38	1469	89.4215	ENSMUSG00000030536	Iqgap1	IQ motif containing GTPase activating protein 1 [Source:MGI Symbol;Acc:MGI:1352757]
ENSMUST00000022281.5	3689	3497.38	708	89.3699	ENSMUSG00000016018	Mtrex	Mtr4 exosome RNA helicase [Source:MGI Symbol;Acc:MGI:1919448]
ENSMUST00000033992.9	2673	2481.38	501	89.1344	ENSMUSG00000031584	Gsr	glutathione reductase [Source:MGI Symbol;Acc:MGI:95804]
ENSMUST00000002914.10	5535	5343.38	1078	89.0642	ENSMUSG00000002835	Chaf1a	chromatin assembly factor 1, subunit A (p150) [Source:MGI Symbol;Acc:MGI:1351331]
ENSMUST00000165563.8	2442	2250.38	454	89.0637	ENSMUSG00000020111	Micu1	mitochondrial calcium uptake 1 [Source:MGI Symbol;Acc:MGI:2384909]
ENSMUST00000025851.4	2683	2491.38	502	88.9538	ENSMUSG00000063904	Dpp3	dipeptidylpeptidase 3 [Source:MGI Symbol;Acc:MGI:1922471]
ENSMUST00000033380.7	3120	2928.38	588.831	88.7695	ENSMUSG00000031065	Cdk16	cyclin dependent kinase 16 [Source:MGI Symbol;Acc:MGI:97516]
ENSMUST00000071103.10	4842	4650.38	935	88.7613	ENSMUSG00000037149	Ddx1	DEAD box helicase 1 [Source:MGI Symbol;Acc:MGI:2144727]
ENSMUST00000027677.8	1823	1631.38	328	88.7604	ENSMUSG00000026421	Csrp1	cysteine and glycine-rich protein 1 [Source:MGI Symbol;Acc:MGI:88549]
ENSMUST00000106439.2	1411	1219.38	245	88.7008	ENSMUSG00000020775	Mrpl38	mitochondrial ribosomal protein L38 [Source:MGI Symbol;Acc:MGI:1926269]
ENSMUST00000022147.15	1222	1030.38	207	88.6898	ENSMUSG00000021645	Smn1	survival motor neuron 1 [Source:MGI Symbol;Acc:MGI:109257]
ENSMUST00000038739.5	4443	4251.38	853.776	88.6574	ENSMUSG00000033596	Rfwd3	ring finger and WD repeat domain 3 [Source:MGI Symbol;Acc:MGI:2384584]
ENSMUST00000023570.14	1414	1222.38	245.102	88.5198	ENSMUSG00000022863	Btg3	BTG anti-proliferation factor 3 [Source:MGI Symbol;Acc:MGI:109532]
ENSMUST00000026405.10	550	359.166	72	88.4989	ENSMUSG00000090247	Bloc1s1	biogenesis of lysosomal organelles complex-1, subunit 1 [Source:MGI Symbol;Acc:MGI:1195276]
ENSMUST00000058137.9	3230	3038.38	609	88.4863	ENSMUSG00000015087	Rabl6	RAB, member RAS oncogene family-like 6 [Source:MGI Symbol;Acc:MGI:2442633]
ENSMUST00000197694.5	2129	1937.38	388.291	88.4797	ENSMUSG00000027680	Fxr1	FMR1 autosomal homolog 1 [Source:MGI Symbol;Acc:MGI:104860]
ENSMUST00000071841.7	2100	1908.38	382.415	88.4648	ENSMUSG00000063576	Klhdc3	kelch domain containing 3 [Source:MGI Symbol;Acc:MGI:2651568]
ENSMUST00000168019.2	960	768.385	153.852	88.3942	ENSMUSG00000058922	Gm10052	predicted pseudogene 10052 [Source:MGI Symbol;Acc:MGI:3704348]
ENSMUST00000166214.9	2906	2714.38	542.946	88.3052	ENSMUSG00000038299	Wdr36	WD repeat domain 36 [Source:MGI Symbol;Acc:MGI:1917819]
ENSMUST00000060188.14	4078	3886.38	777.313	88.2981	ENSMUSG00000047714	Ppp1r2	protein phosphatase 1, regulatory inhibitor subunit 2 [Source:MGI Symbol;Acc:MGI:1914099]
ENSMUST00000027684.11	1713	1521.38	304	88.2138	ENSMUSG00000026426	Arl8a	ADP-ribosylation factor-like 8A [Source:MGI Symbol;Acc:MGI:1915974]
ENSMUST00000006027.7	2852	2660.38	531	88.1153	ENSMUSG00000005873	Reep5	receptor accessory protein 5 [Source:MGI Symbol;Acc:MGI:1270152]
ENSMUST00000024709.9	5364	5172.38	1032	88.0826	ENSMUSG00000061665	Cd2ap	CD2-associated protein [Source:MGI Symbol;Acc:MGI:1330281]
ENSMUST00000030187.14	8393	8201.38	1636	88.0637	ENSMUSG00000028465	Tln1	talin 1 [Source:MGI Symbol;Acc:MGI:1099832]
ENSMUST00000036991.5	1816	1624.38	324	88.0558	ENSMUSG00000041548	Hspb8	heat shock protein 8 [Source:MGI Symbol;Acc:MGI:2135756]
ENSMUST00000072289.12	2621	2429.38	484	87.953	ENSMUSG00000061981	Flot2	flotillin 2 [Source:MGI Symbol;Acc:MGI:103309]
ENSMUST00000107810.3	639	447.598	89.165	87.9442	ENSMUSG00000078713	Tomm5	translocase of outer mitochondrial membrane 5 [Source:MGI Symbol;Acc:MGI:1915762]
ENSMUST00000031492.15	2820	2628.38	523	87.8444	ENSMUSG00000029518	Rab35	RAB35, member RAS oncogene family [Source:MGI Symbol;Acc:MGI:1924657]
ENSMUST00000034524.5	1077	885.38	176.137	87.8257	ENSMUSG00000032026	Rexo2	RNA exonuclease 2 [Source:MGI Symbol;Acc:MGI:1888981]
ENSMUST00000055242.11	4143	3951.38	784	87.5927	ENSMUSG00000002981	Clptm1	cleft lip and palate associated transmembrane protein 1 [Source:MGI Symbol;Acc:MGI:1927155]
ENSMUST00000044252.7	1427	1235.38	245	87.552	ENSMUSG00000039183	Nubp2	nucleotide binding protein 2 [Source:MGI Symbol;Acc:MGI:1347072]
ENSMUST00000030360.11	1755	1563.38	310	87.5382	ENSMUSG00000028617	Lrrc42	leucine rich repeat containing 42 [Source:MGI Symbol;Acc:MGI:1925059]
ENSMUST00000135192.8	4622	4430.38	878.39	87.528	ENSMUSG00000026553	Copa	coatomer protein complex subunit alpha [Source:MGI Symbol;Acc:MGI:1334462]
ENSMUST00000006181.7	2517	2325.38	461	87.5201	ENSMUSG00000006024	Napa	N-ethylmaleimide sensitive fusion protein attachment protein alpha [Source:MGI Symbol;Acc:MGI:104563]
ENSMUST00000025357.9	1520	1328.38	263	87.4046	ENSMUSG00000024480	Ap3s1	adaptor-related protein complex 3, sigma 1 subunit [Source:MGI Symbol;Acc:MGI:1337062]
ENSMUST00000170731.8	1272	1080.38	213.886	87.3991	ENSMUSG00000020458	Rtn4	reticulon 4 [Source:MGI Symbol;Acc:MGI:1915835]
ENSMUST00000001836.11	2572	2380.38	471	87.3525	ENSMUSG00000001785	Pwp1	PWP1 homolog, endonuclein [Source:MGI Symbol;Acc:MGI:1914735]
ENSMUST00000160289.9	1435	1243.38	246	87.3438	ENSMUSG00000040331	Nsmce4a	NSE4 homolog A, SMC5-SMC6 complex component [Source:MGI Symbol;Acc:MGI:1915122]
ENSMUST00000026173.13	2321	2129.38	421	87.283	ENSMUSG00000025173	Wdr45b	WD repeat domain 45B [Source:MGI Symbol;Acc:MGI:1914090]
ENSMUST00000019803.9	834	642.4	127	87.2768	ENSMUSG00000019659	Ccdc12	coiled-coil domain containing 12 [Source:MGI Symbol;Acc:MGI:1919904]
ENSMUST00000016672.11	2854	2662.38	526	87.2201	ENSMUSG00000016528	Mapkapk2	MAP kinase-activated protein kinase 2 [Source:MGI Symbol;Acc:MGI:109298]
ENSMUST00000036759.11	4307	4115.38	813	87.213	ENSMUSG00000024104	Washc2	WASH complex subunit 2 [Source:MGI Symbol;Acc:MGI:106463]
ENSMUST00000114666.9	4234	4042.38	798.292	87.1817	ENSMUSG00000052459	Atp6v1a	ATPase, H+ transporting, lysosomal V1 subunit A [Source:MGI Symbol;Acc:MGI:1201780]
ENSMUST00000185800.7	3142	2950.38	582.607	87.1762	ENSMUSG00000037608	Bclaf1	BCL2-associated transcription factor 1 [Source:MGI Symbol;Acc:MGI:1917580]
ENSMUST00000114863.10	3892	3700.38	730.327	87.1308	ENSMUSG00000056692	Ilrun	inflammation and lipid regulator with UBA-like and NBR1-like domains [Source:MGI Symbol;Acc:MGI:106281]
ENSMUST00000179857.3	4902	4710.38	929.363	87.1024	ENSMUSG00000093904	Tomm20	translocase of outer mitochondrial membrane 20 [Source:MGI Symbol;Acc:MGI:1915202]
ENSMUST00000091288.13	2184	1992.38	392.992	87.0787	ENSMUSG00000079037	Prnp	prion protein [Source:MGI Symbol;Acc:MGI:97769]
ENSMUST00000043429.12	1932	1740.38	342.986	87.0026	ENSMUSG00000032897	Nfyc	nuclear transcription factor-Y gamma [Source:MGI Symbol;Acc:MGI:107901]
ENSMUST00000034713.9	4627	4435.38	874	86.9924	ENSMUSG00000032193	Ldlr	low density lipoprotein receptor [Source:MGI Symbol;Acc:MGI:96765]
ENSMUST00000029303.13	6090	5898.38	1161.81	86.957	ENSMUSG00000063273	Naa15	N(alpha)-acetyltransferase 15, NatA auxiliary subunit [Source:MGI Symbol;Acc:MGI:1922088]
ENSMUST00000110000.8	1142	950.38	187.125	86.9231	ENSMUSG00000002728	Naa20	N(alpha)-acetyltransferase 20, NatB catalytic subunit [Source:MGI Symbol;Acc:MGI:1915127]
ENSMUST00000144742.6	1466	1274.38	250.849	86.8987	ENSMUSG00000029177	Cenpa	centromere protein A [Source:MGI Symbol;Acc:MGI:88375]
ENSMUST00000020123.7	3772	3580.38	704.559	86.8738	ENSMUSG00000019961	Tmpo	thymopoietin [Source:MGI Symbol;Acc:MGI:106920]
ENSMUST00000071739.12	2260	2068.38	407	86.869	ENSMUSG00000057177	Gsk3a	glycogen synthase kinase 3 alpha [Source:MGI Symbol;Acc:MGI:2152453]
ENSMUST00000017090.6	2443	2251.38	443	86.8672	ENSMUSG00000016946	Kctd5	potassium channel tetramerisation domain containing 5 [Source:MGI Symbol;Acc:MGI:1916509]
ENSMUST00000032237.8	4345	4153.38	816	86.734	ENSMUSG00000030138	Bms1	BMS1, ribosome biogenesis factor [Source:MGI Symbol;Acc:MGI:2446132]
ENSMUST00000131671.8	2543	2351.38	461.653	86.675	ENSMUSG00000066037	Hnrnpr	heterogeneous nuclear ribonucleoprotein R [Source:MGI Symbol;Acc:MGI:1891692]
ENSMUST00000034763.10	1134	942.38	185	86.6655	ENSMUSG00000032239	Rp9	retinitis pigmentosa 9 (human) [Source:MGI Symbol;Acc:MGI:2157166]
ENSMUST00000038627.9	5531	5339.38	1048	86.6505	ENSMUSG00000024695	Zfp91	zinc finger protein 91 [Source:MGI Symbol;Acc:MGI:104854]
ENSMUST00000087566.11	1549	1357.38	266.295	86.6088	ENSMUSG00000030695	Aldoa	aldolase A, fructose-bisphosphate [Source:MGI Symbol;Acc:MGI:87994]
ENSMUST00000030760.15	1906	1714.38	336	86.5233	ENSMUSG00000028923	Necap2	NECAP endocytosis associated 2 [Source:MGI Symbol;Acc:MGI:1913397]
ENSMUST00000094578.11	4228	4036.38	790.964	86.5098	ENSMUSG00000035325	Sec31a	SEC31 homolog A, COPII coat complex component [Source:MGI Symbol;Acc:MGI:1916412]
ENSMUST00000030541.13	3311	3119.38	610.723	86.4324	ENSMUSG00000028759	Hp1bp3	heterochromatin protein 1, binding protein 3 [Source:MGI Symbol;Acc:MGI:109369]
ENSMUST00000139560.8	4584	4392.38	859	86.3364	ENSMUSG00000028614	Ndc1	NDC1 transmembrane nucleoporin [Source:MGI Symbol;Acc:MGI:1920037]
ENSMUST00000170883.8	6231	6039.38	1180.89	86.3211	ENSMUSG00000034088	Hdlbp	high density lipoprotein (HDL) binding protein [Source:MGI Symbol;Acc:MGI:99256]
ENSMUST00000068952.10	3559	3367.38	658.263	86.2994	ENSMUSG00000028173	Wls	wntless WNT ligand secretion mediator [Source:MGI Symbol;Acc:MGI:1915401]
ENSMUST00000068439.13	2571	2379.38	465	86.276	ENSMUSG00000055044	Pdlim1	PDZ and LIM domain 1 (elfin) [Source:MGI Symbol;Acc:MGI:1860611]
ENSMUST00000003461.15	4127	3935.38	769.052	86.272	ENSMUSG00000020456	Ogdh	oxoglutarate (alpha-ketoglutarate) dehydrogenase (lipoamide) [Source:MGI Symbol;Acc:MGI:1098267]
ENSMUST00000105499.2	1057	865.38	169.109	86.2701	ENSMUSG00000019804	Snx3	sorting nexin 3 [Source:MGI Symbol;Acc:MGI:1860188]
ENSMUST00000030158.11	973	781.385	152.661	86.2507	ENSMUSG00000028447	Dctn3	dynactin 3 [Source:MGI Symbol;Acc:MGI:1859251]
ENSMUST00000002198.4	4920	4728.38	923	86.1767	ENSMUSG00000002129	Sf3a1	splicing factor 3a, subunit 1 [Source:MGI Symbol;Acc:MGI:1914715]
ENSMUST00000034303.3	1068	876.38	171	86.1399	ENSMUSG00000031843	Mphosph6	M phase phosphoprotein 6 [Source:MGI Symbol;Acc:MGI:1915783]
ENSMUST00000103212.10	5626	5434.38	1060	86.1106	ENSMUSG00000028960	Ube4b	ubiquitination factor E4B [Source:MGI Symbol;Acc:MGI:1927086]
ENSMUST00000058470.16	6740	6548.38	1277	86.091	ENSMUSG00000005198	Polr2a	polymerase (RNA) II (DNA directed) polypeptide A [Source:MGI Symbol;Acc:MGI:98086]
ENSMUST00000034904.14	2782	2590.38	505	86.0654	ENSMUSG00000032349	Elovl5	ELOVL family member 5, elongation of long chain fatty acids (yeast) [Source:MGI Symbol;Acc:MGI:1916051]
ENSMUST00000172387.8	1223	1031.38	201	86.0356	ENSMUSG00000022370	Mrpl13	mitochondrial ribosomal protein L13 [Source:MGI Symbol;Acc:MGI:2137218]
ENSMUST00000003635.7	1131	939.38	183	86.0024	ENSMUSG00000003541	Ier3	immediate early response 3 [Source:MGI Symbol;Acc:MGI:104814]
ENSMUST00000020490.13	3747	3555.38	692	85.9252	ENSMUSG00000020257	Wdr82	WD repeat domain containing 82 [Source:MGI Symbol;Acc:MGI:1924555]
ENSMUST00000064104.13	3069	2877.38	560	85.9194	ENSMUSG00000052298	Cdc42se2	CDC42 small effector 2 [Source:MGI Symbol;Acc:MGI:1919979]
ENSMUST00000164108.8	2442	2250.38	437.909	85.9071	ENSMUSG00000004364	Cul3	cullin 3 [Source:MGI Symbol;Acc:MGI:1347360]
ENSMUST00000117654.3	1984	1792.38	348	85.7136	ENSMUSG00000011114	Tbrg1	transforming growth factor beta regulated gene 1 [Source:MGI Symbol;Acc:MGI:1100877]
ENSMUST00000122000.2	393	206.993	40.179	85.6919	ENSMUSG00000083364	Llph-ps2	LLP homolog, pseudogene 2 [Source:MGI Symbol;Acc:MGI:3642864]
ENSMUST00000014892.8	2984	2792.38	542	85.6891	ENSMUSG00000014748	Tex261	testis expressed gene 261 [Source:MGI Symbol;Acc:MGI:1096575]
ENSMUST00000078945.12	2538	2346.38	455.296	85.6635	ENSMUSG00000044221	Grsf1	G-rich RNA sequence binding factor 1 [Source:MGI Symbol;Acc:MGI:106479]
ENSMUST00000113301.2	594	402.804	78.105	85.6026	ENSMUSG00000033475	Tomm6	translocase of outer mitochondrial membrane 6 [Source:MGI Symbol;Acc:MGI:1913369]
ENSMUST00000102602.8	751	559.419	108.447	85.5814	ENSMUSG00000049299	Trappc1	trafficking protein particle complex 1 [Source:MGI Symbol;Acc:MGI:1098727]
ENSMUST00000001451.11	4448	4256.38	824	85.4648	ENSMUSG00000001415	Smg5	SMG5 nonsense mediated mRNA decay factor [Source:MGI Symbol;Acc:MGI:2447364]
ENSMUST00000005607.9	1788	1596.38	309	85.4521	ENSMUSG00000005470	Asf1b	anti-silencing function 1B histone chaperone [Source:MGI Symbol;Acc:MGI:1914179]
ENSMUST00000115331.10	1983	1791.38	346.496	85.3909	ENSMUSG00000003402	Prkcsh	protein kinase C substrate 80K-H [Source:MGI Symbol;Acc:MGI:107877]
ENSMUST00000043604.6	3414	3222.38	623	85.3517	ENSMUSG00000034781	Gna11	guanine nucleotide binding protein, alpha 11 [Source:MGI Symbol;Acc:MGI:95766]
ENSMUST00000066888.10	2613	2421.38	468	85.3264	ENSMUSG00000054079	Utp18	UTP18 small subunit processome component [Source:MGI Symbol;Acc:MGI:1923402]
ENSMUST00000103036.5	749	557.42	107.701	85.298	ENSMUSG00000018858	Mrpl58	mitochondrial ribosomal protein L58 [Source:MGI Symbol;Acc:MGI:1915822]
ENSMUST00000106787.8	959	767.385	148.228	85.2739	ENSMUSG00000002233	Rhoc	ras homolog family member C [Source:MGI Symbol;Acc:MGI:106028]
ENSMUST00000181521.2	775	583.409	112.689	85.2726	ENSMUSG00000031812	Map1lc3b	microtubule-associated protein 1 light chain 3 beta [Source:MGI Symbol;Acc:MGI:1914693]
ENSMUST00000165335.8	3143	2951.38	569.674	85.2123	ENSMUSG00000029064	Gnb1	guanine nucleotide binding protein (G protein), beta 1 [Source:MGI Symbol;Acc:MGI:95781]
ENSMUST00000029014.16	1768	1576.38	304.255	85.2073	ENSMUSG00000027510	Rbm38	RNA binding motif protein 38 [Source:MGI Symbol;Acc:MGI:1889294]
ENSMUST00000001258.15	3586	3394.38	654.149	85.078	ENSMUSG00000001228	Uhrf1	ubiquitin-like, containing PHD and RING finger domains, 1 [Source:MGI Symbol;Acc:MGI:1338889]
ENSMUST00000167199.3	1162	970.38	187	85.0747	ENSMUSG00000024683	Mrpl16	mitochondrial ribosomal protein L16 [Source:MGI Symbol;Acc:MGI:2137219]
ENSMUST00000069530.13	2114	1922.38	370.182	85.0113	ENSMUSG00000022471	Xrcc6	X-ray repair complementing defective repair in Chinese hamster cells 6 [Source:MGI Symbol;Acc:MGI:95606]
ENSMUST00000019723.8	1710	1518.38	292	84.8991	ENSMUSG00000019579	Mydgf	myeloid derived growth factor [Source:MGI Symbol;Acc:MGI:2156020]
ENSMUST00000064447.12	5710	5518.38	1061	84.8798	ENSMUSG00000052533	Nup188	nucleoporin 188 [Source:MGI Symbol;Acc:MGI:2446190]
ENSMUST00000028623.13	2871	2679.38	515	84.8542	ENSMUSG00000027198	Ext2	exostosin glycosyltransferase 2 [Source:MGI Symbol;Acc:MGI:108050]
ENSMUST00000007482.8	1764	1572.38	302.126	84.8263	ENSMUSG00000007338	Mrpl49	mitochondrial ribosomal protein L49 [Source:MGI Symbol;Acc:MGI:108180]
ENSMUST00000021314.8	4861	4669.38	897	84.8074	ENSMUSG00000020936	Nmt1	N-myristoyltransferase 1 [Source:MGI Symbol;Acc:MGI:102579]
ENSMUST00000023873.12	2691	2499.38	480	84.7832	ENSMUSG00000023110	Prmt5	protein arginine N-methyltransferase 5 [Source:MGI Symbol;Acc:MGI:1351645]
ENSMUST00000030738.8	1603	1411.38	271	84.7668	ENSMUSG00000028907	Utp11	UTP11 small subunit processome component [Source:MGI Symbol;Acc:MGI:1914455]
ENSMUST00000060366.7	3530	3338.38	641	84.7662	ENSMUSG00000045817	Zfp36l2	zinc finger protein 36, C3H type-like 2 [Source:MGI Symbol;Acc:MGI:107945]
ENSMUST00000161286.8	3403	3211.38	616.42	84.7394	ENSMUSG00000022858	Tra2b	transformer 2 beta [Source:MGI Symbol;Acc:MGI:106016]
ENSMUST00000237294.2	2956	2764.38	529.937	84.6306	ENSMUSG00000025027	Xpnpep1	X-prolyl aminopeptidase (aminopeptidase P) 1, soluble [Source:MGI Symbol;Acc:MGI:2180003]
ENSMUST00000034270.17	2532	2340.38	448.449	84.5916	ENSMUSG00000031812	Map1lc3b	microtubule-associated protein 1 light chain 3 beta [Source:MGI Symbol;Acc:MGI:1914693]
ENSMUST00000008748.8	3330	3138.38	601	84.5414	ENSMUSG00000008604	Ubqln4	ubiquilin 4 [Source:MGI Symbol;Acc:MGI:2150152]
ENSMUST00000227052.2	750	558.419	106.881	84.4967	ENSMUSG00000021871	Gm49342	predicted gene, 49342 [Source:MGI Symbol;Acc:MGI:6121535]
ENSMUST00000028117.4	4707	4515.38	864	84.4734	ENSMUSG00000026775	Yme1l1	YME1-like 1 (S. cerevisiae) [Source:MGI Symbol;Acc:MGI:1351651]
ENSMUST00000066489.13	2178	1986.38	380	84.4543	ENSMUSG00000006931	P3h4	prolyl 3-hydroxylase family member 4 (non-enzymatic) [Source:MGI Symbol;Acc:MGI:1913430]
ENSMUST00000102691.11	2424	2232.38	427	84.4424	ENSMUSG00000055612	Cdca7	cell division cycle associated 7 [Source:MGI Symbol;Acc:MGI:1914203]
ENSMUST00000135884.8	3181	2989.38	571.753	84.4361	ENSMUSG00000037601	Nme1	NME/NM23 nucleoside diphosphate kinase 1 [Source:MGI Symbol;Acc:MGI:97355]
ENSMUST00000031144.14	1897	1705.38	326	84.3912	ENSMUSG00000029234	Tmem165	transmembrane protein 165 [Source:MGI Symbol;Acc:MGI:894407]
ENSMUST00000042147.6	2075	1883.38	360	84.385	ENSMUSG00000033294	Noc4l	NOC4 like [Source:MGI Symbol;Acc:MGI:2140843]
ENSMUST00000177752.9	664	472.53	90.28	84.3458	ENSMUSG00000056629	Fkbp2	FK506 binding protein 2 [Source:MGI Symbol;Acc:MGI:95542]
ENSMUST00000081182.5	1461	1269.38	242.489	84.3337	ENSMUSG00000028693	Nasp	nuclear autoantigenic sperm protein (histone-binding) [Source:MGI Symbol;Acc:MGI:1355328]
ENSMUST00000175934.8	4595	4403.38	841.125	84.3286	ENSMUSG00000024613	Tcof1	treacle ribosome biogenesis factor 1 [Source:MGI Symbol;Acc:MGI:892003]
ENSMUST00000229877.2	4726	4534.38	865.748	84.2896	ENSMUSG00000055065	Ddx17	DEAD box helicase 17 [Source:MGI Symbol;Acc:MGI:1914290]
ENSMUST00000019577.10	1522	1330.38	254	84.2866	ENSMUSG00000019433	Gipc1	GIPC PDZ domain containing family, member 1 [Source:MGI Symbol;Acc:MGI:1926252]
ENSMUST00000105579.8	1670	1478.38	282.206	84.2716	ENSMUSG00000029076	Sdf4	stromal cell derived factor 4 [Source:MGI Symbol;Acc:MGI:108079]
ENSMUST00000086461.13	2796	2604.38	496.54	84.1687	ENSMUSG00000029363	Rfc5	replication factor C (activator 1) 5 [Source:MGI Symbol;Acc:MGI:1919401]
ENSMUST00000058754.9	3429	3237.38	617	84.138	ENSMUSG00000043207	Zmpste24	zinc metallopeptidase, STE24 [Source:MGI Symbol;Acc:MGI:1890508]
ENSMUST00000007993.16	4465	4273.38	814	84.0918	ENSMUSG00000029701	Rbm28	RNA binding motif protein 28 [Source:MGI Symbol;Acc:MGI:2655711]
ENSMUST00000044369.13	2049	1857.38	353.738	84.0779	ENSMUSG00000033793	Atp6v1h	ATPase, H+ transporting, lysosomal V1 subunit H [Source:MGI Symbol;Acc:MGI:1914864]
ENSMUST00000004784.11	2460	2268.38	432	84.0753	ENSMUSG00000004665	Cnn2	calponin 2 [Source:MGI Symbol;Acc:MGI:105093]
ENSMUST00000082428.6	2177	1985.38	378	84.0521	ENSMUSG00000049091	Sephs2	selenophosphate synthetase 2 [Source:MGI Symbol;Acc:MGI:108388]
ENSMUST00000031445.5	3239	3047.38	580	84.0237	ENSMUSG00000029482	Aacs	acetoacetyl-CoA synthetase [Source:MGI Symbol;Acc:MGI:1926144]
ENSMUST00000056427.10	1610	1418.38	269.901	84.0064	ENSMUSG00000058672	Tubb2a	tubulin, beta 2A class IIA [Source:MGI Symbol;Acc:MGI:107861]
ENSMUST00000027111.15	2661	2469.38	469.82	83.9932	ENSMUSG00000025968	Ndufs1	NADH:ubiquinone oxidoreductase core subunit S1 [Source:MGI Symbol;Acc:MGI:2443241]
ENSMUST00000070210.6	2666	2474.38	470.54	83.9519	ENSMUSG00000013662	Atad1	ATPase family, AAA domain containing 1 [Source:MGI Symbol;Acc:MGI:1915229]
ENSMUST00000112862.7	1339	1147.38	218	83.8783	ENSMUSG00000026755	Arpc5l	actin related protein 2/3 complex, subunit 5-like [Source:MGI Symbol;Acc:MGI:1921442]
ENSMUST00000117411.8	933	741.386	140.858	83.876	ENSMUSG00000029911	Ssbp1	single-stranded DNA binding protein 1 [Source:MGI Symbol;Acc:MGI:1920040]
ENSMUST00000059844.13	1908	1716.38	326	83.8503	ENSMUSG00000023973	Cnpy3	canopy FGF signaling regulator 3 [Source:MGI Symbol;Acc:MGI:1919279]
ENSMUST00000165953.3	1381	1189.38	225.883	83.8424	ENSMUSG00000024369	Nelfe	negative elongation factor complex member E, Rdbp [Source:MGI Symbol;Acc:MGI:102744]
ENSMUST00000042564.17	2573	2381.38	452.235	83.8371	ENSMUSG00000041028	Ghitm	growth hormone inducible transmembrane protein [Source:MGI Symbol;Acc:MGI:1913342]
ENSMUST00000109848.10	2831	2639.38	500.058	83.641	ENSMUSG00000021266	Wars1	tryptophanyl-tRNA synthetase1 [Source:MGI Symbol;Acc:MGI:104630]
ENSMUST00000005003.12	3510	3318.38	628	83.5476	ENSMUSG00000004880	Lbr	lamin B receptor [Source:MGI Symbol;Acc:MGI:2138281]
ENSMUST00000034012.10	2615	2423.38	458.533	83.5314	ENSMUSG00000031601	Cnot7	CCR4-NOT transcription complex, subunit 7 [Source:MGI Symbol;Acc:MGI:1298230]
ENSMUST00000086075.13	2521	2329.38	440.297	83.4462	ENSMUSG00000037936	Scarb1	scavenger receptor class B, member 1 [Source:MGI Symbol;Acc:MGI:893578]
ENSMUST00000035484.11	3387	3195.38	603.656	83.4004	ENSMUSG00000032803	Cdv3	carnitine deficiency-associated gene expressed in ventricle 3 [Source:MGI Symbol;Acc:MGI:2448759]
ENSMUST00000114389.10	1031	839.38	158.556	83.3923	ENSMUSG00000031388	Naa10	N(alpha)-acetyltransferase 10, NatA catalytic subunit [Source:MGI Symbol;Acc:MGI:1915255]
ENSMUST00000087215.7	3268	3076.38	581	83.3752	ENSMUSG00000026174	Cnot9	CCR4-NOT transcription complex, subunit 9 [Source:MGI Symbol;Acc:MGI:1928902]
ENSMUST00000079213.6	1516	1324.38	250	83.3351	ENSMUSG00000063800	Prpf38a	PRP38 pre-mRNA processing factor 38 (yeast) domain containing A [Source:MGI Symbol;Acc:MGI:1916962]
ENSMUST00000022060.7	1131	939.38	177.3	83.3237	ENSMUSG00000021576	Pdcd6	programmed cell death 6 [Source:MGI Symbol;Acc:MGI:109283]
ENSMUST00000108636.2	1798	1606.38	303.096	83.2975	ENSMUSG00000008373	Prpf31	pre-mRNA processing factor 31 [Source:MGI Symbol;Acc:MGI:1916238]
ENSMUST00000026624.11	3107	2915.38	550	83.2853	ENSMUSG00000025544	Tm9sf2	transmembrane 9 superfamily member 2 [Source:MGI Symbol;Acc:MGI:1915309]
ENSMUST00000028949.16	1364	1172.38	221.137	83.2708	ENSMUSG00000027455	Nsfl1c	NSFL1 (p97) cofactor (p47) [Source:MGI Symbol;Acc:MGI:3042273]
ENSMUST00000025752.15	2421	2229.38	420.38	83.2451	ENSMUSG00000024833	Pola2	polymerase (DNA directed), alpha 2 [Source:MGI Symbol;Acc:MGI:99690]
ENSMUST00000005532.9	6091	5899.38	1112	83.2145	ENSMUSG00000005397	Nid1	nidogen 1 [Source:MGI Symbol;Acc:MGI:97342]
ENSMUST00000032196.9	4443	4251.38	801.185	83.1962	ENSMUSG00000030105	Arl8b	ADP-ribosylation factor-like 8B [Source:MGI Symbol;Acc:MGI:1914416]
ENSMUST00000164807.2	1175	983.38	185.317	83.1944	ENSMUSG00000005161	Prdx2	peroxiredoxin 2 [Source:MGI Symbol;Acc:MGI:109486]
ENSMUST00000038514.15	2352	2160.38	407	83.1697	ENSMUSG00000034826	Nup54	nucleoporin 54 [Source:MGI Symbol;Acc:MGI:1920460]
ENSMUST00000110030.10	2512	2320.38	437.135	83.1682	ENSMUSG00000027423	Snx5	sorting nexin 5 [Source:MGI Symbol;Acc:MGI:1916428]
ENSMUST00000034547.6	3405	3213.38	605	83.1178	ENSMUSG00000032047	Acat1	acetyl-Coenzyme A acetyltransferase 1 [Source:MGI Symbol;Acc:MGI:87870]
ENSMUST00000003183.12	2072	1880.38	354	83.111	ENSMUSG00000003099	Ppp5c	protein phosphatase 5, catalytic subunit [Source:MGI Symbol;Acc:MGI:102666]
ENSMUST00000070642.4	1504	1312.38	247	83.0879	ENSMUSG00000056501	Cebpb	CCAAT/enhancer binding protein (C/EBP), beta [Source:MGI Symbol;Acc:MGI:88373]
ENSMUST00000111861.4	3223	3031.38	570.309	83.0559	ENSMUSG00000032504	Pdcd6ip	programmed cell death 6 interacting protein [Source:MGI Symbol;Acc:MGI:1333753]
ENSMUST00000034458.9	4113	3921.38	737	82.9716	ENSMUSG00000089704	Galnt2	polypeptide N-acetylgalactosaminyltransferase 2 [Source:MGI Symbol;Acc:MGI:894694]
ENSMUST00000102781.10	4906	4714.38	886	82.9678	ENSMUSG00000028530	Jak1	Janus kinase 1 [Source:MGI Symbol;Acc:MGI:96628]
ENSMUST00000143219.8	3761	3569.38	670	82.8672	ENSMUSG00000017781	Pitpna	phosphatidylinositol transfer protein, alpha [Source:MGI Symbol;Acc:MGI:99887]
ENSMUST00000082429.8	1072	880.38	164.684	82.5814	ENSMUSG00000063856	Gpx1	glutathione peroxidase 1 [Source:MGI Symbol;Acc:MGI:104887]
ENSMUST00000249243.1	153	25.544	4.776	82.5497	ENSMUSG00000121572	ENSMUSG00000121572	novel protein
ENSMUST00000021668.10	3299	3107.38	581	82.5434	ENSMUSG00000021242	Npc2	NPC intracellular cholesterol transporter 2 [Source:MGI Symbol;Acc:MGI:1915213]
ENSMUST00000194558.6	3726	3534.38	660.722	82.5289	ENSMUSG00000027782	Kpna4	karyopherin subunit alpha 4 [Source:MGI Symbol;Acc:MGI:1100848]
ENSMUST00000004140.11	1289	1097.38	205	82.4703	ENSMUSG00000058135	Gstm1	glutathione S-transferase, mu 1 [Source:MGI Symbol;Acc:MGI:95860]
ENSMUST00000025419.9	1403	1211.38	226	82.3623	ENSMUSG00000024538	Ppic	peptidylprolyl isomerase C [Source:MGI Symbol;Acc:MGI:97751]
ENSMUST00000002029.13	1595	1403.38	261.439	82.2424	ENSMUSG00000001964	Emd	emerin [Source:MGI Symbol;Acc:MGI:108117]
ENSMUST00000072699.13	1571	1379.38	256.784	82.1836	ENSMUSG00000015217	Hmgb3	high mobility group box 3 [Source:MGI Symbol;Acc:MGI:1098219]
ENSMUST00000025506.7	2210	2018.38	375	82.0217	ENSMUSG00000024604	Rbm22	RNA binding motif protein 22 [Source:MGI Symbol;Acc:MGI:1914060]
ENSMUST00000110557.5	1137	945.38	175.641	82.0203	ENSMUSG00000029642	Polr1d	polymerase (RNA) I polypeptide D [Source:MGI Symbol;Acc:MGI:108403]
ENSMUST00000166078.9	2234	2042.38	379.135	81.9518	ENSMUSG00000031575	Ash2l	ASH2 like histone lysine methyltransferase complex subunit [Source:MGI Symbol;Acc:MGI:1344416]
[truncated: 82,244 more rows]
